# Supplementary material for: 4-tert-Butyl-2-[2-(1,3,3-trimethyl­indolin-2-yl­idene)ethyl­idene]cyclo­hexa­none
Source: Acta Crystallogr Sect E Struct Rep Online. 2011 Apr 29;67(Pt 5):o1210. doi: 10.1107/S1600536811014590 (PMC3089154; doi:10.1107/S1600536811014590)
Supplement: Supplementary file 1 [file e-67-o1210-sup1.cif]

##############################################################################
#                                                                            #
# This CIF contains the data in a paper accepted for publication in          #
# Acta Crystallographica Section E. It conforms to the requirements of       #
# Notes for Authors for Acta Crystallographica Section E, and has been       #
# peer reviewed under the auspices of the IUCr Commission on Journals.       #
#                                                                            #
# Full details of the Crystallographic Information File format               #
# are given in the paper "The Crystallographic Information File (CIF):       #
# a New Standard Archive File for Crystallography" by S. R. Hall, F. H.      #
# Allen and I. D. Brown [Acta Cryst. (1991), A47, 655-685].                  #
#                                                                            #
# The current version of the core CIF dictionary is obtainable from          #
# ftp://ftp.iucr.org/pub/cif_core.dic.                                       #
#                                                                            #
# Software is freely available for graphical display of the structure(s)     #
# in this CIF. For information consult the CIF software page                 #
# http://www.iucr.org/resources/cif/software.                                #
#                                                                            #
# This file may be used for bona fide research purposes within the           #
# scientific community so long as proper attribution is given to the journal # 
# article from which it was obtained.                                        #
#                                                                            #
##############################################################################
data_global
_audit_creation_method     SHELXL
_journal_date_recd_electronic     2011-03-23
_journal_date_accepted     2011-04-19
_journal_name_full     'Acta Crystallographica, Section E'
_journal_year     2011
_journal_volume     67
_journal_issue      5
_journal_page_first     o1210
_journal_page_last     o1210
_journal_paper_category     QO
_journal_coeditor_code     JJ2085
_publ_contact_author_name     'Gainsford, Graeme J.'
_publ_contact_author_address
;
Industrial Research Limited
PO Box 31-310
Lower Hutt
New Zealand
;
_publ_contact_author_email     g.gainsford@irl.cri.nz
_publ_contact_author_fax     '64(4)931 3142'
_publ_contact_author_phone     '64(4)931 3518'
_publ_section_title
;\
4-<i>tert</i>-Butyl-2-[2-(1,3,3-trimethylindolin-2-ylidene)ethylidene]\
cyclohexanone
;
loop_
    _publ_author_name
    _publ_author_address
    'Gainsford, Graeme J.'
;
Industrial Research Limited
PO Box 31-310
Lower Hutt
New Zealand
;
    'Ashraf, Mohamed'
;
Industrial Research Limited
PO Box 31-310
Lower Hutt
New Zealand
;
    'Kay, Andrew J.'
;
Industrial Research Limited
PO Box 31-310
Lower Hutt
New Zealand
;
data_I
_audit_creation_method     SHELXL97
_chemical_name_systematic
;
4-<i>tert</i>-Butyl-2-[2-(1,3,3-trimethylindolin-2-
ylidene)ethylidene]cyclohexanone
;
_chemical_name_common     ?
_chemical_formula_moiety     'C23 H31 N O'
_chemical_formula_sum     'C23 H31 N O'
_chemical_formula_iupac     'C23 H31 N O'
_chemical_formula_weight     337.49
_chemical_melting_point     ?
_symmetry_cell_setting     monoclinic
_symmetry_space_group_name_H-M     'P 21/n'
_symmetry_space_group_name_Hall     '-P 2yn'
loop_
    _symmetry_equiv_pos_as_xyz
    'x, y, z'
    '-x+1/2, y+1/2, -z+1/2'
    '-x, -y, -z'
    'x-1/2, -y-1/2, z-1/2'
_cell_length_a     9.7327(4)
_cell_length_b     17.2187(6)
_cell_length_c     12.1303(4)
_cell_angle_alpha     90.00
_cell_angle_beta     100.045(2)
_cell_angle_gamma     90.00
_cell_volume     2001.69(13)
_cell_formula_units_Z     4
_cell_measurement_reflns_used     9800
_cell_measurement_theta_min     2.37
_cell_measurement_theta_max     27.25
_cell_measurement_temperature     116(2)
_exptl_crystal_description     block
_exptl_crystal_colour     orange
_exptl_crystal_size_max     0.62
_exptl_crystal_size_mid     0.49
_exptl_crystal_size_min     0.25
_exptl_crystal_density_diffrn     1.120
_exptl_crystal_density_meas     ?
_exptl_crystal_density_method     'not measured'
_exptl_crystal_F_000     736
_exptl_absorpt_coefficient_mu     0.067
_exptl_absorpt_correction_type     multi-scan
_exptl_absorpt_process_details     '(Blessing, 1995)'
_exptl_absorpt_correction_T_min     0.6681
_exptl_absorpt_correction_T_max     0.7455
_exptl_special_details
;
^1^H NMR (500 MHz, CDCl~3~): \d 8.00 (d, 1H, <i>J</i> 10 Hz),
7.20-7.17 (m, 2H), 6.93 (t, 1H) 7.71 (d, 1H, <i>J</i> 5 Hz), 5.29 (d, 1H,
<i>J</i> 10Hz), 3.22 (s, 3H), 2.56 (dd, 2H, <i>J</i> 5 Hz), 2.32(m, 1H), 2.15
(m, 2H), 1.95 (m, 2H), 1.63 (s, 6H), 0.98 (s, 9H). ^13^C NMR (75 MHz,
CDCl~3~): \d 198.5, 165.1, 144.4, 139.5, 134.5, 127.8, 124.1, 121.8, 121.1,
106.9, 91.5, 46.8, 44.9, 39.3, 32.7, 29.7, 28.7, 27.4, 26.8, 24.0. LCMS found:
MH^+^ 338.2475; C~23~H~31~NO requires MH^+^ 338.2484; \D = -2.7 ppm
;
_diffrn_ambient_temperature     116(2)
_diffrn_radiation_type     MoK\a
_diffrn_radiation_wavelength     0.71073
_diffrn_radiation_source     'fine-focus sealed tube'
_diffrn_radiation_monochromator     graphite
_diffrn_measurement_device_type     'Bruker APEXII CCD'
_diffrn_measurement_method     '\f and \w'
_diffrn_detector_area_resol_mean     8.333
_diffrn_reflns_number     44399
_diffrn_reflns_av_R_equivalents     0.0429
_diffrn_reflns_av_sigmaI/netI     0.0226
_diffrn_reflns_theta_min     2.43
_diffrn_reflns_theta_max     27.33
_diffrn_reflns_theta_full     27.33
_diffrn_measured_fraction_theta_max     0.993
_diffrn_measured_fraction_theta_full     0.993
_diffrn_reflns_limit_h_min     -12
_diffrn_reflns_limit_h_max     12
_diffrn_reflns_limit_k_min     -22
_diffrn_reflns_limit_k_max     22
_diffrn_reflns_limit_l_min     -15
_diffrn_reflns_limit_l_max     15
_diffrn_standards_number     0
_diffrn_standards_interval_count     ?
_diffrn_standards_interval_time     ?
_diffrn_standards_decay_%     0
_refine_special_details
;
Refinement of <i>F</i>^2^ against ALL reflections. The weighted <i>R</i>-factor
<i>wR</i> and goodness of fit <i>S</i> are based on <i>F</i>^2^, conventional
<i>R</i>-factors <i>R</i> are based on <i>F</i>, with <i>F</i> set to zero for
negative <i>F</i>^2^. The threshold expression of <i>F</i>^2^ >
\s(<i>F</i>^2^) is used only for calculating <i>R</i>-factors(gt) <i>etc</i>.
and is not relevant to the choice of reflections for refinement.
<i>R</i>-factors based on <i>F</i>^2^ are statistically about twice as large
as those based on <i>F</i>, and <i>R</i>-factors based on ALL data will be
even larger.
;
_reflns_number_total     4500
_reflns_number_gt     3690
_reflns_threshold_expression     I>2\s(I)
_refine_ls_structure_factor_coef     Fsqd
_refine_ls_matrix_type     full
_refine_ls_R_factor_all     0.0617
_refine_ls_R_factor_gt     0.0496
_refine_ls_wR_factor_gt     0.1264
_refine_ls_wR_factor_ref     0.1339
_refine_ls_goodness_of_fit_ref     1.046
_refine_ls_restrained_S_all     1.059
_refine_ls_number_reflns     4500
_refine_ls_number_parameters     308
_refine_ls_number_restraints     5
_refine_ls_hydrogen_treatment     mixed
_refine_ls_weighting_scheme     calc
_refine_ls_weighting_details
       'calc w = 1/[\s^2^(Fo^2^)+(0.0594P)^2^+0.7200P] where P=(Fo^2^+2Fc^2^)/3'
_atom_sites_solution_hydrogens     geom
_atom_sites_solution_primary     direct
_atom_sites_solution_secondary     difmap
_refine_ls_shift/su_max     0.000
_refine_ls_shift/su_mean     0.000
_refine_diff_density_max     0.259
_refine_diff_density_min     -0.207
_refine_ls_extinction_method     none
_refine_ls_extinction_coef     ?
loop_
    _atom_type_symbol
    _atom_type_description
    _atom_type_scat_dispersion_real
    _atom_type_scat_dispersion_imag
    _atom_type_scat_source
    'C' 'C' 0.0033 0.0016
                         'International Tables Vol C Tables 4.2.6.8 and 6.1.1.4'
    'H' 'H' 0.0000 0.0000
                         'International Tables Vol C Tables 4.2.6.8 and 6.1.1.4'
    'N' 'N' 0.0061 0.0033
                         'International Tables Vol C Tables 4.2.6.8 and 6.1.1.4'
    'O' 'O' 0.0106 0.0060
                         'International Tables Vol C Tables 4.2.6.8 and 6.1.1.4'
_computing_data_collection     'APEX2 (Bruker, 2005)'
_computing_cell_refinement     'SAINT (Bruker, 2005)'
_computing_data_reduction
;
SAINT (Bruker, 2005) and SADABS (Sheldrick, 1995)
;
_computing_structure_solution     'SHELXS97 (Sheldrick, 2008)'
_computing_structure_refinement     'SHELXL97 (Sheldrick, 2008)'
_computing_molecular_graphics
;
ORTEP-3 (Farrugia, 1997) and Mercury (Macrae <i>et al.</i>,
2008)
;
_computing_publication_material
;
SHELXL97 (Sheldrick, 2008) and PLATON (Spek, 2009)
;
_iucr_refine_instruction_details
;
TITL MACF in P2(1)/n  9mar2011...                 intocell
CELL 0.71073   9.7327  17.2187  12.1303  90.000 100.045  90.000
ZERR    4.00   0.0004   0.0006   0.0004   0.000   0.002   0.000
LATT  1
SYMM 0.5-X, 0.5+Y, 0.5-Z
SFAC C H N O
UNIT 92 124 4 4
TEMP -157
L.S. 8
BOND $H
FMAP 2
PLAN 20
ACTA
HTAB
CONF
rem   omits D>4.5sig(d) at 5.8%
OMIT     4   4   1
OMIT     2   4   2
OMIT     1   2   6
OMIT     3   3   1
OMIT    -2   3   4
OMIT     2   9   0
OMIT     1   3   3
OMIT    -1   1   1
OMIT     0   2   0
OMIT     5   2   0
OMIT    -4   4   5
omit -5 3 1
omit 2 5 3
omit 1 7 2
omit 3 6 3
sadi 0.02 C20B c21B c20B C22B c20B c23B
sadi 0.02 C16 C17B C16 C17A
sadi 0.02 C19 C18B C19 C18A
WGHT    0.059400    0.720000
FVAR       0.13693   0.66259
O1    4    0.284568    0.662458    0.712125    11.00000    0.04518    0.03244 =
         0.04895   -0.00710   -0.00460    0.00342
N1    3    0.794740    0.497589    1.028895    11.00000    0.03121    0.02448 =
         0.02797    0.00224    0.00144   -0.00205
C1    1    0.891060    0.538848    1.106237    11.00000    0.02862    0.02982 =
         0.02312    0.00151    0.00571   -0.00237
C2    1    1.004692    0.510587    1.180526    11.00000    0.03565    0.03529 =
         0.02800    0.00567    0.00440    0.00499
AFIX  43
H2    2    1.026137    0.456728    1.184791    11.00000   -1.20000
AFIX   0
C3    1    1.085962    0.564351    1.248527    11.00000    0.03265    0.05055 =
         0.02789    0.00255   -0.00182    0.00248
AFIX  43
H3    2    1.165358    0.546931    1.299480    11.00000   -1.20000
AFIX   0
C4    1    1.053639    0.642535    1.243518    11.00000    0.03619    0.04511 =
         0.03114   -0.00620   -0.00179   -0.00655
AFIX  43
H4    2    1.110315    0.677908    1.291541    11.00000   -1.20000
AFIX   0
C5    1    0.938036    0.670288    1.168293    11.00000    0.03265    0.03150 =
         0.03134   -0.00271    0.00402   -0.00287
AFIX  43
H5    2    0.914981    0.723947    1.165393    11.00000   -1.20000
AFIX   0
C6    1    0.858521    0.617543    1.098489    11.00000    0.02390    0.03034 =
         0.02520    0.00217    0.00401   -0.00070
C7    1    0.732690    0.630141    1.006338    11.00000    0.02502    0.02469 =
         0.02713    0.00068    0.00174   -0.00305
C8    1    0.701013    0.546427    0.965118    11.00000    0.02611    0.02699 =
         0.02637    0.00253    0.00663   -0.00260
C9    1    0.793546    0.413457    1.021590    11.00000    0.03924    0.02370 =
         0.03667    0.00219    0.00456   -0.00171
AFIX 137
H9A   2    0.842801    0.397050    0.961623    11.00000   -1.50000
H9B   2    0.696882    0.394993    1.005284    11.00000   -1.50000
H9C   2    0.840150    0.391517    1.092930    11.00000   -1.50000
AFIX   0
C10   1    0.773483    0.681041    0.912873    11.00000    0.03313    0.03022 =
         0.03419    0.00625    0.00258   -0.00377
AFIX 137
H10A  2    0.852660    0.657398    0.885382    11.00000   -1.50000
H10B  2    0.799722    0.732925    0.942488    11.00000   -1.50000
H10C  2    0.694046    0.685213    0.851227    11.00000   -1.50000
AFIX   0
C11   1    0.612316    0.668478    1.053257    11.00000    0.02850    0.03670 =
         0.03628   -0.00487    0.00461    0.00057
AFIX 137
H11A  2    0.645429    0.716625    1.092121    11.00000   -1.50000
H11B  2    0.578979    0.632926    1.105919    11.00000   -1.50000
H11C  2    0.535830    0.680314    0.991630    11.00000   -1.50000
AFIX   0
C12   1    0.602906    0.520544    0.878125    11.00000    0.03314    0.02669 =
         0.02913   -0.00070    0.00327   -0.00509
AFIX  43
H12   2    0.607016    0.467259    0.858652    11.00000   -1.20000
AFIX   0
C13   1    0.495512    0.565748    0.814165    11.00000    0.02762    0.02988 =
         0.02991   -0.00179    0.00500   -0.00492
AFIX  43
H13   2    0.488608    0.618386    0.836021    11.00000   -1.20000
AFIX   0
C14   1    0.401472    0.540949    0.724539    11.00000    0.02975    0.02917 =
         0.02626   -0.00098    0.00314   -0.00464
C15   1    0.293865    0.596847    0.674857    11.00000    0.02770    0.03214 =
         0.03225   -0.00226    0.00401   -0.00481
C16   1    0.190529    0.571548    0.573393    11.00000    0.02687    0.04758 =
         0.04705   -0.01271   -0.00460    0.00311
AFIX  23
H16A  2    0.097911    0.592430    0.581116    11.00000   -1.50000
H16B  2    0.217493    0.596516    0.506805    11.00000   -1.50000
AFIX   0
C19   1    0.406697    0.460387    0.676776    11.00000    0.05219    0.02955 =
         0.03126   -0.00256   -0.00677    0.00168
H19A  2    0.495667    0.447246    0.667973    11.00000   -1.50000
H19B  2    0.375082    0.423505    0.722921    11.00000   -1.50000
rem H19A  2   -0.005094    0.052624    0.168447    11.00000   -1.50000
rem H19B  2   -0.127682    0.076242    0.222525    11.00000   -1.50000
PART 1
C17A  1    0.174770    0.488930    0.550798    21.00000    0.02133    0.03199 =
         0.03421   -0.00441   -0.00416    0.00110
H17A  2    0.117652    0.479949    0.479927    21.00000   -1.50000
H17B  2    0.129120    0.467143    0.610258    21.00000   -1.50000
C18A  1    0.316580    0.449997    0.557574    21.00000    0.02193    0.02858 =
         0.02491   -0.00006    0.00095   -0.00199
H18A  2    0.366077    0.480036    0.506904    21.00000   -1.50000
C20A  1    0.309633    0.365441    0.517952    21.00000    0.02693    0.02332 =
         0.03404    0.00081    0.00496   -0.00065
C21A  1    0.454619    0.328733    0.532623    21.00000    0.03561    0.04408 =
         0.05961   -0.01539    0.00463    0.00668
AFIX 137
H21A  2    0.448168    0.277655    0.496449    21.00000   -1.50000
H21B  2    0.491892    0.322795    0.612597    21.00000   -1.50000
H21C  2    0.516787    0.362208    0.498232    21.00000   -1.50000
AFIX   0
C22A  1    0.249174    0.361634    0.390731    21.00000    0.05677    0.04249 =
         0.03001   -0.00808    0.00470   -0.00244
AFIX 137
H22A  2    0.152706    0.380514    0.377613    21.00000   -1.50000
H22B  2    0.251134    0.307806    0.364807    21.00000   -1.50000
H22C  2    0.305559    0.394183    0.349551    21.00000   -1.50000
AFIX   0
C23A  1    0.217286    0.314158    0.578671    21.00000    0.04646    0.03158 =
         0.04398   -0.00160    0.01372   -0.00742
AFIX 137
H23A  2    0.216581    0.260992    0.549743    21.00000   -1.50000
H23B  2    0.121932    0.334715    0.565859    21.00000   -1.50000
H23C  2    0.254444    0.314059    0.659138    21.00000   -1.50000
AFIX   0
PART 2
C17B  1    0.236583    0.492216    0.522115   -21.00000    0.02715    0.03631 =
         0.03214   -0.00455   -0.00488    0.00101
AFIX  23
H17C  2    0.154687    0.471528    0.470502   -21.00000   -1.50000
H17D  2    0.308453    0.504838    0.476354   -21.00000   -1.50000
AFIX   0
C18B  1    0.293792    0.427272    0.602371   -21.00000    0.02757    0.02404 =
         0.02900    0.00038    0.00567   -0.00328
H18B  2    0.225001    0.420605    0.653360   -21.00000   -1.50000
C20B  1    0.315548    0.347534    0.542011   -21.00000    0.03957    0.01258 =
         0.03859   -0.00859    0.00940   -0.00501
C21B  1    0.386474    0.290859    0.630958   -21.00000    0.06850    0.02847 =
         0.05342   -0.00385    0.00194   -0.00290
AFIX 137
H21D  2    0.403664    0.241545    0.595382   -21.00000   -1.50000
H21E  2    0.325880    0.281823    0.686280   -21.00000   -1.50000
H21F  2    0.475383    0.312846    0.668279   -21.00000   -1.50000
AFIX   0
C22B  1    0.407665    0.359602    0.454243   -21.00000    0.05387    0.04858 =
         0.05244   -0.01308    0.02423   -0.00545
AFIX 137
H22D  2    0.424121    0.309564    0.420312   -21.00000   -1.50000
H22E  2    0.497044    0.382046    0.489681   -21.00000   -1.50000
H22F  2    0.361183    0.394972    0.396186   -21.00000   -1.50000
AFIX   0
C23B  1    0.175666    0.315628    0.489002   -21.00000    0.03880    0.04932 =
         0.06799   -0.02870    0.00475   -0.00873
AFIX 137
H23D  2    0.115024    0.312294    0.545393   -21.00000   -1.50000
H23E  2    0.187795    0.263754    0.458871   -21.00000   -1.50000
H23F  2    0.133059    0.350053    0.428212   -21.00000   -1.50000
HKLF 4
REM  MACF in P2(1)/n  9mar2011...                 intocell
REM R1 =  0.0496 for   3690 Fo > 4sig(Fo)  and  0.0617 for all   4500 data
REM    308 parameters refined using      5 restraints
END
WGHT      0.0594      0.7204
REM Highest difference peak  0.259,  deepest hole -0.207,  1-sigma level  0.037
Q1    1   0.7052  0.5918  0.9836  11.00000  0.05    0.26
Q2    1   0.4705  0.4290  0.7210  11.00000  0.05    0.25
Q3    1   0.1215  0.6140  0.5330  11.00000  0.05    0.23
Q4    1   0.7909  0.6290  1.0530  11.00000  0.05    0.22
Q5    1   0.2370  0.5757  0.6320  11.00000  0.05    0.22
Q6    1   0.3492  0.5656  0.6962  11.00000  0.05    0.19
Q7    1   0.8969  0.3935  1.0304  11.00000  0.05    0.19
Q8    1   1.0627  0.5414  1.1977  11.00000  0.05    0.18
Q9    1   0.4014  0.5029  0.6980  11.00000  0.05    0.17
Q10   1   0.8550  0.5137  1.0620  11.00000  0.05    0.16
Q11   1   0.7172  0.3955  1.0657  11.00000  0.05    0.15
Q12   1   0.4334  0.5447  0.7742  11.00000  0.05    0.15
Q13   1   0.4578  0.5464  0.7560  11.00000  0.05    0.15
Q14   1   0.6803  0.5412  0.8983  11.00000  0.05    0.15
Q15   1   0.5325  0.5421  0.8550  11.00000  0.05    0.15
Q16   1   0.5170  0.4633  0.6012  11.00000  0.05    0.15
Q17   1   0.1346  0.5448  0.6282  11.00000  0.05    0.15
Q18   1   0.3629  0.4530  0.6201  11.00000  0.05    0.14
Q19   1   0.7600  0.5210  0.9850  11.00000  0.05    0.14
Q20   1   0.6752  0.6473  1.0310  11.00000  0.05    0.14
;
loop_
    _atom_site_type_symbol
    _atom_site_label
    _atom_site_fract_x
    _atom_site_fract_y
    _atom_site_fract_z
    _atom_site_U_iso_or_equiv
    _atom_site_adp_type
    _atom_site_calc_flag
    _atom_site_refinement_flags
    _atom_site_occupancy
    _atom_site_symmetry_multiplicity
    _atom_site_disorder_assembly
    _atom_site_disorder_group
    O O1 0.28457(12) 0.66246(6) 0.71213(10) 0.0437(3) Uani d . 1 1 . .
    N N1 0.79474(12) 0.49759(7) 1.02889(9) 0.0283(3) Uani d . 1 1 . .
    C C1 0.89106(14) 0.53885(8) 1.10624(11) 0.0270(3) Uani d . 1 1 . .
    C C2 1.00469(15) 0.51059(9) 1.18053(12) 0.0331(3) Uani d . 1 1 . .
    H H2 1.0261 0.4567 1.1848 0.040 Uiso calc R 1 1 . .
    C C3 1.08596(16) 0.56435(10) 1.24853(12) 0.0379(4) Uani d . 1 1 . .
    H H3 1.1654 0.5469 1.2995 0.045 Uiso calc R 1 1 . .
    C C4 1.05364(16) 0.64254(10) 1.24352(12) 0.0384(4) Uani d . 1 1 . .
    H H4 1.1103 0.6779 1.2915 0.046 Uiso calc R 1 1 . .
    C C5 0.93804(15) 0.67029(9) 1.16829(12) 0.0320(3) Uani d . 1 1 . .
    H H5 0.9150 0.7239 1.1654 0.038 Uiso calc R 1 1 . .
    C C6 0.85852(14) 0.61754(8) 1.09849(11) 0.0265(3) Uani d . 1 1 . .
    C C7 0.73269(13) 0.63014(8) 1.00634(11) 0.0259(3) Uani d . 1 1 . .
    C C8 0.70101(13) 0.54643(8) 0.96512(11) 0.0262(3) Uani d . 1 1 . .
    C C9 0.79355(16) 0.41346(8) 1.02159(13) 0.0335(3) Uani d . 1 1 . .
    H H9A 0.8428 0.3971 0.9616 0.050 Uiso calc R 1 1 . .
    H H9B 0.6969 0.3950 1.0053 0.050 Uiso calc R 1 1 . .
    H H9C 0.8401 0.3915 1.0929 0.050 Uiso calc R 1 1 . .
    C C10 0.77348(15) 0.68104(9) 0.91287(12) 0.0329(3) Uani d . 1 1 . .
    H H10A 0.8527 0.6574 0.8854 0.049 Uiso calc R 1 1 . .
    H H10B 0.7997 0.7329 0.9425 0.049 Uiso calc R 1 1 . .
    H H10C 0.6940 0.6852 0.8512 0.049 Uiso calc R 1 1 . .
    C C11 0.61232(15) 0.66848(9) 1.05326(12) 0.0340(3) Uani d . 1 1 . .
    H H11A 0.6454 0.7166 1.0921 0.051 Uiso calc R 1 1 . .
    H H11B 0.5790 0.6329 1.1059 0.051 Uiso calc R 1 1 . .
    H H11C 0.5358 0.6803 0.9916 0.051 Uiso calc R 1 1 . .
    C C12 0.60291(14) 0.52054(8) 0.87812(11) 0.0299(3) Uani d . 1 1 . .
    H H12 0.6070 0.4673 0.8587 0.036 Uiso calc R 1 1 . .
    C C13 0.49551(14) 0.56575(8) 0.81416(11) 0.0291(3) Uani d . 1 1 . .
    H H13 0.4886 0.6184 0.8360 0.035 Uiso calc R 1 1 . .
    C C14 0.40147(14) 0.54095(8) 0.72454(11) 0.0286(3) Uani d . 1 1 B .
    C C15 0.29387(14) 0.59685(9) 0.67486(12) 0.0308(3) Uani d . 1 1 B .
    C C16 0.19053(16) 0.57155(10) 0.57339(14) 0.0418(4) Uani d D 1 1 . .
    H H16A 0.0979 0.5924 0.5811 0.063 Uiso calc R 1 1 A 1
    H H16B 0.2175 0.5965 0.5068 0.063 Uiso calc R 1 1 A 1
    C C19 0.4067(2) 0.46039(9) 0.67678(13) 0.0394(4) Uani d D 1 1 . .
    H H19A 0.496(2) 0.4472(12) 0.6680(17) 0.059 Uiso d . 1 1 . .
    H H19B 0.375(2) 0.4235(12) 0.7229(18) 0.059 Uiso d . 1 1 . .
    C C17A 0.1748(3) 0.48893(14) 0.5508(2) 0.0303(5) Uani d PD 0.663(3) 1 B 1
    H H17A 0.118(3) 0.4799(16) 0.480(2) 0.045 Uiso d P 0.663(3) 1 B 1
    H H17B 0.129(3) 0.4671(16) 0.610(2) 0.045 Uiso d P 0.663(3) 1 B 1
    C C18A 0.3166(2) 0.45000(15) 0.5576(2) 0.0255(5) Uani d PD 0.663(3) 1 B 1
    H H18A 0.366(3) 0.4800(15) 0.507(2) 0.038 Uiso d P 0.663(3) 1 B 1
    C C20A 0.3096(6) 0.3654(4) 0.5180(5) 0.0281(10) Uani d P 0.663(3) 1 B 1
    C C21A 0.4546(3) 0.32873(16) 0.5326(3) 0.0469(7) Uani d P 0.663(3) 1 B 1
    H H21A 0.4482 0.2777 0.4964 0.070 Uiso calc PR 0.663(3) 1 B 1
    H H21B 0.4919 0.3228 0.6126 0.070 Uiso calc PR 0.663(3) 1 B 1
    H H21C 0.5168 0.3622 0.4982 0.070 Uiso calc PR 0.663(3) 1 B 1
    C C22A 0.2492(3) 0.36163(15) 0.39073(19) 0.0434(6) Uani d P 0.663(3) 1 B 1
    H H22A 0.1527 0.3805 0.3776 0.065 Uiso calc PR 0.663(3) 1 B 1
    H H22B 0.2511 0.3078 0.3648 0.065 Uiso calc PR 0.663(3) 1 B 1
    H H22C 0.3056 0.3942 0.3496 0.065 Uiso calc PR 0.663(3) 1 B 1
    C C23A 0.2173(3) 0.31416(14) 0.5787(2) 0.0400(6) Uani d P 0.663(3) 1 B 1
    H H23A 0.2166 0.2610 0.5497 0.060 Uiso calc PR 0.663(3) 1 B 1
    H H23B 0.1219 0.3347 0.5659 0.060 Uiso calc PR 0.663(3) 1 B 1
    H H23C 0.2544 0.3141 0.6591 0.060 Uiso calc PR 0.663(3) 1 B 1
    C C17B 0.2366(6) 0.4922(3) 0.5221(4) 0.0331(11) Uani d PD 0.337(3) 1 B 2
    H H17C 0.1547 0.4715 0.4705 0.050 Uiso calc PR 0.337(3) 1 B 2
    H H17D 0.3085 0.5048 0.4764 0.050 Uiso calc PR 0.337(3) 1 B 2
    C C18B 0.2938(5) 0.4273(3) 0.6024(5) 0.0268(10) Uani d PD 0.337(3) 1 B 2
    H H18B 0.225(6) 0.421(3) 0.653(4) 0.040 Uiso d P 0.337(3) 1 B 2
    C C20B 0.3155(11) 0.3475(7) 0.5420(9) 0.030(2) Uani d PD 0.337(3) 1 B 2
    C C21B 0.3865(6) 0.2909(3) 0.6310(5) 0.0512(15) Uani d PD 0.337(3) 1 B 2
    H H21D 0.4037 0.2415 0.5954 0.077 Uiso calc PR 0.337(3) 1 B 2
    H H21E 0.3259 0.2818 0.6863 0.077 Uiso calc PR 0.337(3) 1 B 2
    H H21F 0.4754 0.3128 0.6683 0.077 Uiso calc PR 0.337(3) 1 B 2
    C C22B 0.4077(6) 0.3596(3) 0.4542(5) 0.0498(15) Uani d PD 0.337(3) 1 B 2
    H H22D 0.4241 0.3096 0.4203 0.075 Uiso calc PR 0.337(3) 1 B 2
    H H22E 0.4970 0.3820 0.4897 0.075 Uiso calc PR 0.337(3) 1 B 2
    H H22F 0.3612 0.3950 0.3962 0.075 Uiso calc PR 0.337(3) 1 B 2
    C C23B 0.1757(5) 0.3156(3) 0.4890(5) 0.0526(16) Uani d PD 0.337(3) 1 B 2
    H H23D 0.1150 0.3123 0.5454 0.079 Uiso calc PR 0.337(3) 1 B 2
    H H23E 0.1878 0.2638 0.4589 0.079 Uiso calc PR 0.337(3) 1 B 2
    H H23F 0.1331 0.3501 0.4282 0.079 Uiso calc PR 0.337(3) 1 B 2
loop_
    _atom_site_aniso_label
    _atom_site_aniso_U_11
    _atom_site_aniso_U_22
    _atom_site_aniso_U_33
    _atom_site_aniso_U_12
    _atom_site_aniso_U_13
    _atom_site_aniso_U_23
    O1 0.0452(6) 0.0324(6) 0.0489(7) 0.0034(5) -0.0046(5) -0.0071(5)
    N1 0.0312(6) 0.0245(6) 0.0280(6) -0.0020(4) 0.0014(5) 0.0022(4)
    C1 0.0286(7) 0.0298(7) 0.0231(6) -0.0024(5) 0.0057(5) 0.0015(5)
    C2 0.0356(8) 0.0353(8) 0.0280(7) 0.0050(6) 0.0044(6) 0.0057(6)
    C3 0.0327(8) 0.0506(10) 0.0279(7) 0.0025(7) -0.0018(6) 0.0026(6)
    C4 0.0362(8) 0.0451(9) 0.0311(7) -0.0066(7) -0.0018(6) -0.0062(6)
    C5 0.0327(7) 0.0315(7) 0.0313(7) -0.0029(6) 0.0040(6) -0.0027(6)
    C6 0.0239(6) 0.0303(7) 0.0252(6) -0.0007(5) 0.0040(5) 0.0022(5)
    C7 0.0250(6) 0.0247(7) 0.0271(6) -0.0030(5) 0.0017(5) 0.0007(5)
    C8 0.0261(6) 0.0270(7) 0.0264(6) -0.0026(5) 0.0066(5) 0.0025(5)
    C9 0.0392(8) 0.0237(7) 0.0367(7) -0.0017(6) 0.0046(6) 0.0022(6)
    C10 0.0331(7) 0.0302(7) 0.0342(7) -0.0038(6) 0.0026(6) 0.0063(6)
    C11 0.0285(7) 0.0367(8) 0.0363(7) 0.0006(6) 0.0046(6) -0.0049(6)
    C12 0.0331(7) 0.0267(7) 0.0291(7) -0.0051(5) 0.0033(6) -0.0007(5)
    C13 0.0276(7) 0.0299(7) 0.0299(7) -0.0049(5) 0.0050(5) -0.0018(5)
    C14 0.0297(7) 0.0292(7) 0.0263(6) -0.0046(5) 0.0031(5) -0.0010(5)
    C15 0.0277(7) 0.0321(8) 0.0322(7) -0.0048(5) 0.0040(6) -0.0023(6)
    C16 0.0269(7) 0.0476(10) 0.0470(9) 0.0031(6) -0.0046(6) -0.0127(7)
    C19 0.0522(10) 0.0295(8) 0.0313(8) 0.0017(7) -0.0068(7) -0.0026(6)
    C17A 0.0213(12) 0.0320(12) 0.0342(13) 0.0011(10) -0.0042(10) -0.0044(10)
    C18A 0.0219(11) 0.0286(13) 0.0249(12) -0.0020(9) 0.0009(9) -0.0001(10)
    C20A 0.0269(14) 0.023(3) 0.034(2) -0.0007(14) 0.0050(12) 0.0008(14)
    C21A 0.0356(13) 0.0441(15) 0.0596(18) 0.0067(11) 0.0046(12) -0.0154(13)
    C22A 0.0568(16) 0.0425(14) 0.0300(12) -0.0024(11) 0.0047(11) -0.0081(10)
    C23A 0.0465(14) 0.0316(12) 0.0440(14) -0.0074(10) 0.0137(11) -0.0016(10)
    C17B 0.027(3) 0.036(3) 0.032(2) 0.001(2) -0.005(2) -0.0046(19)
    C18B 0.028(2) 0.024(2) 0.029(2) -0.0033(17) 0.0057(19) 0.0004(19)
    C20B 0.040(3) 0.013(5) 0.039(5) -0.005(3) 0.009(3) -0.009(3)
    C21B 0.069(4) 0.028(3) 0.053(3) -0.003(2) 0.002(3) -0.004(2)
    C22B 0.054(3) 0.049(3) 0.052(3) -0.005(2) 0.024(3) -0.013(3)
    C23B 0.039(3) 0.049(3) 0.068(4) -0.009(2) 0.005(3) -0.029(3)
_geom_special_details
;
All e.s.d.'s (except the e.s.d. in the dihedral angle between two l.s. planes)
are estimated using the full covariance matrix. The cell e.s.d.'s are taken
into account individually in the estimation of e.s.d.'s in distances, angles
and torsion angles; correlations between e.s.d.'s in cell parameters are only
used when they are defined by crystal symmetry. An approximate (isotropic)
treatment of cell e.s.d.'s is used for estimating e.s.d.'s involving l.s.
planes.
;
loop_
    _geom_bond_atom_site_label_1
    _geom_bond_atom_site_label_2
    _geom_bond_site_symmetry_2
    _geom_bond_distance
    _geom_bond_publ_flag
    O1 C15 . 1.2260(18) ?
    N1 C8 . 1.3754(17) ?
    N1 C1 . 1.3989(17) ?
    N1 C9 . 1.4513(17) ?
    C1 C2 . 1.3872(19) ?
    C1 C6 . 1.3910(19) ?
    C2 C3 . 1.391(2) ?
    C2 H2 . 0.9500 ?
    C3 C4 . 1.381(2) ?
    C3 H3 . 0.9500 ?
    C4 C5 . 1.403(2) ?
    C4 H4 . 0.9500 ?
    C5 C6 . 1.3828(19) ?
    C5 H5 . 0.9500 ?
    C6 C7 . 1.5228(18) ?
    C7 C11 . 1.5378(19) ?
    C7 C10 . 1.5389(19) ?
    C7 C8 . 1.5392(18) ?
    C8 C12 . 1.3684(18) ?
    C9 H9A . 0.9800 ?
    C9 H9B . 0.9800 ?
    C9 H9C . 0.9800 ?
    C10 H10A . 0.9800 ?
    C10 H10B . 0.9800 ?
    C10 H10C . 0.9800 ?
    C11 H11A . 0.9800 ?
    C11 H11B . 0.9800 ?
    C11 H11C . 0.9800 ?
    C12 C13 . 1.4204(19) ?
    C12 H12 . 0.9500 ?
    C13 C14 . 1.3619(18) ?
    C13 H13 . 0.9500 ?
    C14 C15 . 1.472(2) ?
    C14 C19 . 1.508(2) ?
    C15 C16 . 1.5114(19) ?
    C16 C17A . 1.452(3) ?
    C16 C17B . 1.597(5) ?
    C16 H16A . 0.9900 ?
    C16 H16B . 0.9900 ?
    C19 C18B . 1.415(4) ?
    C19 C18A . 1.565(3) ?
    C19 H19A . 0.92(2) ?
    C19 H19B . 0.93(2) ?
    C17A C18A . 1.524(4) ?
    C17A H17A . 0.95(3) ?
    C17A H17B . 0.98(3) ?
    C18A C20A . 1.531(7) ?
    C18A H18A . 0.99(3) ?
    C20A C21A . 1.528(6) ?
    C20A C23A . 1.537(5) ?
    C20A C22A . 1.554(7) ?
    C21A H21A . 0.9800 ?
    C21A H21B . 0.9800 ?
    C21A H21C . 0.9800 ?
    C22A H22A . 0.9800 ?
    C22A H22B . 0.9800 ?
    C22A H22C . 0.9800 ?
    C23A H23A . 0.9800 ?
    C23A H23B . 0.9800 ?
    C23A H23C . 0.9800 ?
    C17B C18B . 1.523(7) ?
    C17B H17C . 0.9900 ?
    C17B H17D . 0.9900 ?
    C18B C20B . 1.587(14) ?
    C18B H18B . 0.99(5) ?
    C20B C23B . 1.504(11) ?
    C20B C22B . 1.521(11) ?
    C20B C21B . 1.527(9) ?
    C21B H21D . 0.9800 ?
    C21B H21E . 0.9800 ?
    C21B H21F . 0.9800 ?
    C22B H22D . 0.9800 ?
    C22B H22E . 0.9800 ?
    C22B H22F . 0.9800 ?
    C23B H23D . 0.9800 ?
    C23B H23E . 0.9800 ?
    C23B H23F . 0.9800 ?
loop_
    _geom_angle_atom_site_label_1
    _geom_angle_atom_site_label_2
    _geom_angle_atom_site_label_3
    _geom_angle_site_symmetry_1
    _geom_angle_site_symmetry_3
    _geom_angle
    _geom_angle_publ_flag
    C8 N1 C1 . . 111.58(11) ?
    C8 N1 C9 . . 125.35(12) ?
    C1 N1 C9 . . 123.04(11) ?
    C2 C1 C6 . . 122.14(13) ?
    C2 C1 N1 . . 128.51(13) ?
    C6 C1 N1 . . 109.35(11) ?
    C1 C2 C3 . . 117.27(14) ?
    C1 C2 H2 . . 121.4 ?
    C3 C2 H2 . . 121.4 ?
    C4 C3 C2 . . 121.39(14) ?
    C4 C3 H3 . . 119.3 ?
    C2 C3 H3 . . 119.3 ?
    C3 C4 C5 . . 120.74(14) ?
    C3 C4 H4 . . 119.6 ?
    C5 C4 H4 . . 119.6 ?
    C6 C5 C4 . . 118.31(14) ?
    C6 C5 H5 . . 120.8 ?
    C4 C5 H5 . . 120.8 ?
    C5 C6 C1 . . 120.13(12) ?
    C5 C6 C7 . . 130.43(13) ?
    C1 C6 C7 . . 109.44(11) ?
    C6 C7 C11 . . 110.89(11) ?
    C6 C7 C10 . . 110.13(11) ?
    C11 C7 C10 . . 109.83(12) ?
    C6 C7 C8 . . 101.24(10) ?
    C11 C7 C8 . . 113.57(11) ?
    C10 C7 C8 . . 110.91(11) ?
    C12 C8 N1 . . 122.67(13) ?
    C12 C8 C7 . . 128.96(12) ?
    N1 C8 C7 . . 108.32(11) ?
    N1 C9 H9A . . 109.5 ?
    N1 C9 H9B . . 109.5 ?
    H9A C9 H9B . . 109.5 ?
    N1 C9 H9C . . 109.5 ?
    H9A C9 H9C . . 109.5 ?
    H9B C9 H9C . . 109.5 ?
    C7 C10 H10A . . 109.5 ?
    C7 C10 H10B . . 109.5 ?
    H10A C10 H10B . . 109.5 ?
    C7 C10 H10C . . 109.5 ?
    H10A C10 H10C . . 109.5 ?
    H10B C10 H10C . . 109.5 ?
    C7 C11 H11A . . 109.5 ?
    C7 C11 H11B . . 109.5 ?
    H11A C11 H11B . . 109.5 ?
    C7 C11 H11C . . 109.5 ?
    H11A C11 H11C . . 109.5 ?
    H11B C11 H11C . . 109.5 ?
    C8 C12 C13 . . 126.21(13) ?
    C8 C12 H12 . . 116.9 ?
    C13 C12 H12 . . 116.9 ?
    C14 C13 C12 . . 126.32(14) ?
    C14 C13 H13 . . 116.8 ?
    C12 C13 H13 . . 116.8 ?
    C13 C14 C15 . . 116.93(13) ?
    C13 C14 C19 . . 122.16(13) ?
    C15 C14 C19 . . 120.91(12) ?
    O1 C15 C14 . . 123.00(13) ?
    O1 C15 C16 . . 118.98(13) ?
    C14 C15 C16 . . 118.03(13) ?
    C17A C16 C15 . . 118.01(16) ?
    C15 C16 C17B . . 111.8(2) ?
    C17A C16 H16A . . 107.8 ?
    C15 C16 H16A . . 107.8 ?
    C17B C16 H16A . . 132.0 ?
    C17A C16 H16B . . 107.8 ?
    C15 C16 H16B . . 107.8 ?
    C17B C16 H16B . . 85.5 ?
    H16A C16 H16B . . 107.1 ?
    C18B C19 C14 . . 122.8(2) ?
    C14 C19 C18A . . 114.15(14) ?
    C18B C19 H19A . . 118.0(13) ?
    C14 C19 H19A . . 111.5(13) ?
    C18A C19 H19A . . 104.6(13) ?
    C18B C19 H19B . . 78.9(13) ?
    C14 C19 H19B . . 111.0(13) ?
    C18A C19 H19B . . 106.6(13) ?
    H19A C19 H19B . . 108.5(18) ?
    C16 C17A C18A . . 110.9(2) ?
    C16 C17A H17A . . 110.8(17) ?
    C18A C17A H17A . . 111.0(17) ?
    C16 C17A H17B . . 106.3(16) ?
    C18A C17A H17B . . 108.2(17) ?
    H17A C17A H17B . . 109(2) ?
    C17A C18A C20A . . 114.3(3) ?
    C17A C18A C19 . . 110.9(2) ?
    C20A C18A C19 . . 112.7(3) ?
    C17A C18A H18A . . 105.7(15) ?
    C20A C18A H18A . . 107.5(15) ?
    C19 C18A H18A . . 105.0(15) ?
    C21A C20A C18A . . 111.6(4) ?
    C21A C20A C23A . . 108.2(3) ?
    C18A C20A C23A . . 113.2(5) ?
    C21A C20A C22A . . 106.3(5) ?
    C18A C20A C22A . . 109.9(3) ?
    C23A C20A C22A . . 107.5(4) ?
    C18B C17B C16 . . 118.4(4) ?
    C18B C17B H17A . . 111.2(14) ?
    C16 C17B H18A . . 122.0(12) ?
    C16 C17B H17C . . 107.7 ?
    H18A C17B H17C . . 122.5 ?
    C18B C17B H17D . . 107.7 ?
    C16 C17B H17D . . 107.7 ?
    H17A C17B H17D . . 121.5 ?
    H17C C17B H17D . . 107.1 ?
    C19 C18B C17B . . 105.6(4) ?
    C19 C18B C20B . . 119.4(5) ?
    C17B C18B C20B . . 113.8(5) ?
    C19 C18B H18B . . 100(3) ?
    C17B C18B H18B . . 106(3) ?
    C20B C18B H18B . . 110(3) ?
    C23B C20B C22B . . 110.5(8) ?
    C23B C20B C21B . . 109.4(7) ?
    C22B C20B C21B . . 109.4(8) ?
    C23B C20B C18B . . 109.2(8) ?
    C22B C20B C18B . . 110.3(7) ?
    C21B C20B C18B . . 107.9(8) ?
    C20B C21B H21D . . 109.5 ?
    C20B C21B H21E . . 109.5 ?
    H21D C21B H21E . . 109.5 ?
    C20B C21B H21F . . 109.5 ?
    H21D C21B H21F . . 109.5 ?
    H21E C21B H21F . . 109.5 ?
    C20B C22B H22D . . 109.5 ?
    C20B C22B H22E . . 109.5 ?
    H22D C22B H22E . . 109.5 ?
    C20B C22B H22F . . 109.5 ?
    H22D C22B H22F . . 109.5 ?
    H22E C22B H22F . . 109.5 ?
    C20B C23B H23D . . 109.5 ?
    C20B C23B H23E . . 109.5 ?
    H23D C23B H23E . . 109.5 ?
    C20B C23B H23F . . 109.5 ?
    H23D C23B H23F . . 109.5 ?
    H23E C23B H23F . . 109.5 ?
loop_
    _geom_torsion_atom_site_label_1
    _geom_torsion_atom_site_label_2
    _geom_torsion_atom_site_label_3
    _geom_torsion_atom_site_label_4
    _geom_torsion_site_symmetry_1
    _geom_torsion_site_symmetry_2
    _geom_torsion_site_symmetry_3
    _geom_torsion_site_symmetry_4
    _geom_torsion
    _geom_torsion_publ_flag
    C8 N1 C1 C2 . . . . -176.44(14) ?
    C9 N1 C1 C2 . . . . 5.6(2) ?
    C8 N1 C1 C6 . . . . 2.69(16) ?
    C9 N1 C1 C6 . . . . -175.30(13) ?
    C6 C1 C2 C3 . . . . 0.3(2) ?
    N1 C1 C2 C3 . . . . 179.35(13) ?
    C1 C2 C3 C4 . . . . 1.0(2) ?
    C2 C3 C4 C5 . . . . -0.7(2) ?
    C3 C4 C5 C6 . . . . -0.8(2) ?
    C4 C5 C6 C1 . . . . 2.0(2) ?
    C4 C5 C6 C7 . . . . -177.19(14) ?
    C2 C1 C6 C5 . . . . -1.9(2) ?
    N1 C1 C6 C5 . . . . 178.95(12) ?
    C2 C1 C6 C7 . . . . 177.53(12) ?
    N1 C1 C6 C7 . . . . -1.67(15) ?
    C5 C6 C7 C11 . . . . -59.72(19) ?
    C1 C6 C7 C11 . . . . 120.99(13) ?
    C5 C6 C7 C10 . . . . 62.06(19) ?
    C1 C6 C7 C10 . . . . -117.23(13) ?
    C5 C6 C7 C8 . . . . 179.47(14) ?
    C1 C6 C7 C8 . . . . 0.18(14) ?
    C1 N1 C8 C12 . . . . 175.08(12) ?
    C9 N1 C8 C12 . . . . -7.0(2) ?
    C1 N1 C8 C7 . . . . -2.53(15) ?
    C9 N1 C8 C7 . . . . 175.40(12) ?
    C6 C7 C8 C12 . . . . -176.03(14) ?
    C11 C7 C8 C12 . . . . 65.07(18) ?
    C10 C7 C8 C12 . . . . -59.19(18) ?
    C6 C7 C8 N1 . . . . 1.39(13) ?
    C11 C7 C8 N1 . . . . -117.52(12) ?
    C10 C7 C8 N1 . . . . 118.23(12) ?
    N1 C8 C12 C13 . . . . 174.55(13) ?
    C7 C8 C12 C13 . . . . -8.4(2) ?
    C8 C12 C13 C14 . . . . 177.00(14) ?
    C12 C13 C14 C15 . . . . 176.56(13) ?
    C12 C13 C14 C19 . . . . -4.0(2) ?
    C13 C14 C15 O1 . . . . -1.7(2) ?
    C19 C14 C15 O1 . . . . 178.83(15) ?
    C13 C14 C15 C16 . . . . 178.40(13) ?
    C19 C14 C15 C16 . . . . -1.1(2) ?
    O1 C15 C16 C17A . . . . -161.6(2) ?
    C14 C15 C16 C17A . . . . 18.3(3) ?
    O1 C15 C16 C17B . . . . 168.3(3) ?
    C14 C15 C16 C17B . . . . -11.7(3) ?
    C13 C14 C19 C18B . . . . 164.7(3) ?
    C15 C14 C19 C18B . . . . -15.8(4) ?
    C13 C14 C19 C18A . . . . -164.90(17) ?
    C15 C14 C19 C18A . . . . 14.5(2) ?
    C15 C16 C17A C18A . . . . -48.0(3) ?
    C16 C17A C18A C20A . . . . -171.4(3) ?
    C16 C17A C18A C19 . . . . 60.0(3) ?
    C14 C19 C18A C17A . . . . -43.3(3) ?
    C14 C19 C18A C20A . . . . -172.8(3) ?
    C17A C18A C20A C21A . . . . -177.1(3) ?
    C19 C18A C20A C21A . . . . -49.3(4) ?
    C17A C18A C20A C23A . . . . -54.8(4) ?
    C19 C18A C20A C23A . . . . 73.0(4) ?
    C17A C18A C20A C22A . . . . 65.3(4) ?
    C19 C18A C20A C22A . . . . -166.9(3) ?
    C15 C16 C17B C18B . . . . 42.5(6) ?
    C14 C19 C18B C17B . . . . 41.3(5) ?
    C14 C19 C18B C20B . . . . 171.0(4) ?
    C16 C17B C18B C19 . . . . -55.4(6) ?
    C16 C17B C18B C20B . . . . 171.7(5) ?
    C19 C18B C20B C23B . . . . 167.3(5) ?
    C17B C18B C20B C23B . . . . -66.8(7) ?
    C19 C18B C20B C22B . . . . -71.0(7) ?
    C17B C18B C20B C22B . . . . 54.9(8) ?
    C19 C18B C20B C21B . . . . 48.5(8) ?
    C17B C18B C20B C21B . . . . 174.4(6) ?
loop_
    _geom_hbond_atom_site_label_D
    _geom_hbond_atom_site_label_H
    _geom_hbond_atom_site_label_A
    _geom_hbond_site_symmetry_A
    _geom_hbond_distance_DH
    _geom_hbond_distance_HA
    _geom_hbond_distance_DA
    _geom_hbond_angle_DHA
    _geom_hbond_publ_flag
    C5 H5 O1 4_676 0.95 2.45 3.3293(19) 154 y
    C9 H9A Cg1 3_767 0.98 2.65 3.5705(17) 156 y
