# Supplementary material for: 4-tert-Butyl-2-[2-(1,3,3-trimethyl­indolin-2-yl­idene)ethyl­idene]cyclo­hexa­none
Source: Acta Crystallogr Sect E Struct Rep Online. 2011 Apr 29;67(Pt 5):o1210. doi: 10.1107/S1600536811014590 (PMC3089154; doi:10.1107/S1600536811014590)
Supplement: Supplementary file 2 [file e-67-o1210-Isup2.hkl]

# 
# h,k,l, Fc-squared, Fo-squared, sigma(Fo-squared) and status flag 
# 
data_I
_shelx_title ' MACF in P2(1)/n  9mar2011...                 intocell' 
_shelx_refln_list_code          4 
_shelx_F_calc_maximum      234.52 
_exptl_crystal_F_000       736.00 
_reflns_d_resolution_high  0.7740 
 
loop_ 
 _symmetry_equiv_pos_as_xyz 
 'x, y, z' 
 '-x+1/2, y+1/2, -z+1/2' 
 '-x, -y, -z' 
 'x-1/2, -y-1/2, z-1/2' 
 
_cell_length_a     9.7327 
_cell_length_b    17.2187 
_cell_length_c    12.1303 
_cell_angle_alpha  90.000 
_cell_angle_beta  100.045 
_cell_angle_gamma  90.000 
 
_shelx_F_squared_multiplier     1.000 
 
loop_ 
 _refln_index_h 
 _refln_index_k 
 _refln_index_l 
 _refln_F_squared_calc 
 _refln_F_squared_meas 
 _refln_F_squared_sigma 
 _refln_observed_status 
   2   0   0    11213.56    10217.83    135.98 o 
   4   0   0      338.73      372.83      6.15 o 
   6   0   0      283.44      303.49      5.60 o 
   8   0   0      123.35       92.65      5.13 o 
  10   0   0     1115.42     1116.29     24.39 o 
  12   0   0       36.04       38.13      4.85 o 
   1   1   0       32.43       22.72      1.21 o 
   2   1   0      961.73      863.92      6.68 o 
   3   1   0       65.82       66.44      1.39 o 
   4   1   0      501.70      500.45      5.10 o 
   5   1   0       62.82       45.49      1.37 o 
   6   1   0       13.80       12.10      0.95 o 
   7   1   0       39.02       42.84      1.71 o 
   8   1   0        5.13        6.29      1.13 o 
   9   1   0      175.36      157.09      5.06 o 
  10   1   0       31.52       46.21      4.57 o 
  11   1   0       38.01       39.48      3.29 o 
  12   1   0       70.29       68.88      4.36 o 
   1   2   0     6317.13     5562.19     70.61 o 
   2   2   0        7.29       15.94      0.50 o 
   3   2   0      241.54      224.92      2.11 o 
   4   2   0      293.97      297.12      3.47 o 
   6   2   0      173.57      163.95      2.82 o 
   7   2   0      201.81      197.89      3.37 o 
   8   2   0        1.50       -0.60      0.99 o 
   9   2   0      129.24      120.84      6.12 o 
  10   2   0      815.88      810.53     13.54 o 
  11   2   0       17.32       11.30      2.36 o 
  12   2   0       20.12       18.28      2.83 o 
   1   3   0       42.53       34.35      0.64 o 
   2   3   0     1836.36     1622.89     11.68 o 
   3   3   0      161.78      206.02      2.45 o 
   4   3   0      764.16      806.55      7.69 o 
   5   3   0     1488.14     1619.33     15.17 o 
   6   3   0     1122.32     1192.26     11.40 o 
   7   3   0        0.00        1.39      0.87 o 
   8   3   0      219.51      230.21      4.85 o 
   9   3   0      121.57      127.04      4.52 o 
  10   3   0       77.06       91.84      4.31 o 
  11   3   0        8.12       10.16      2.40 o 
  12   3   0        9.99       12.92      2.79 o 
   0   4   0     2495.35     2208.20     23.80 o 
   1   4   0     4410.23     4109.06     31.63 o 
   2   4   0     1834.20     1778.72     13.15 o 
   3   4   0       39.40       49.76      1.12 o 
   4   4   0      593.67      679.96      6.34 o 
   5   4   0      397.30      433.79      4.72 o 
   6   4   0       28.16       32.21      1.47 o 
   7   4   0        1.00        0.84      0.87 o 
   8   4   0       32.81       32.77      2.21 o 
   9   4   0       11.77       17.02      2.29 o 
  10   4   0      208.37      213.06      6.05 o 
  11   4   0        0.13       -1.78      1.90 o 
  12   4   0       48.74       45.54      4.59 o 
   1   5   0        4.34        2.45      0.40 o 
   2   5   0      392.30      387.37      3.80 o 
   3   5   0       71.59       64.36      1.45 o 
   4   5   0     1566.03     1541.78     13.08 o 
   5   5   0     2394.57     2587.72     22.04 o 
   6   5   0      425.75      463.53      6.10 o 
   7   5   0       77.81       82.70      2.40 o 
   8   5   0       86.48       87.78      3.32 o 
   9   5   0       50.73       44.06      3.06 o 
  10   5   0       25.89       28.00      2.83 o 
  11   5   0        0.17        0.07      1.96 o 
  12   5   0        6.26        3.78      2.33 o 
   0   6   0     8198.99     8344.69     87.80 o 
   1   6   0     1073.91     1062.70      8.90 o 
   2   6   0        6.17        2.48      0.53 o 
   3   6   0       85.27      100.49      1.74 o 
   4   6   0      129.99      108.60      1.93 o 
   5   6   0       35.22       40.30      1.37 o 
   6   6   0      356.54      331.00      4.38 o 
   7   6   0       27.26       27.55      1.59 o 
   8   6   0       12.21       12.91      1.74 o 
   9   6   0       97.80       90.80      4.01 o 
  10   6   0       31.54       31.28      3.01 o 
  11   6   0       53.28       55.20      3.85 o 
   1   7   0      380.93      443.90      4.66 o 
   2   7   0       32.76       31.57      1.46 o 
   3   7   0      587.80      556.14      6.32 o 
   4   7   0       49.79       32.38      1.18 o 
   5   7   0      234.72      269.02      3.90 o 
   6   7   0      115.38      103.32      2.38 o 
   7   7   0      279.46      269.59      4.19 o 
   8   7   0      101.43      107.36      4.27 o 
   9   7   0       22.93       28.91      2.67 o 
  10   7   0        4.92        4.81      2.14 o 
  11   7   0        0.35        2.19      2.18 o 
   0   8   0      794.83      775.61     10.55 o 
   1   8   0     3150.29     3260.75     27.94 o 
   2   8   0      130.26      163.18      2.79 o 
   3   8   0       38.33       32.24      1.32 o 
   4   8   0       20.82       22.02      1.08 o 
   5   8   0        0.01        5.32      0.92 o 
   6   8   0       45.76       41.66      1.56 o 
   7   8   0        0.08        0.50      0.91 o 
   8   8   0       67.01       72.20      3.08 o 
   9   8   0      162.79      145.17      4.92 o 
  10   8   0      151.96      135.00      5.13 o 
  11   8   0       74.73       78.46      4.46 o 
   1   9   0      689.43      720.40      6.96 o 
   3   9   0      218.93      255.74      3.80 o 
   4   9   0        0.10        0.14      0.75 o 
   5   9   0      614.61      607.82      6.92 o 
   6   9   0      307.15      259.80      3.94 o 
   7   9   0       66.70       75.42      2.22 o 
   8   9   0       16.82       21.31      1.97 o 
   9   9   0       62.73       57.85      3.49 o 
  10   9   0        5.25        1.03      1.98 o 
  11   9   0       26.16       25.15      3.10 o 
   0  10   0      688.71      809.49     12.76 o 
   1  10   0     1381.25     1437.28     14.69 o 
   2  10   0      386.53      411.49      5.26 o 
   3  10   0      102.13      100.70      2.35 o 
   4  10   0      152.18      163.58      3.14 o 
   5  10   0      108.84      115.44      2.48 o 
   6  10   0      188.45      174.23      3.08 o 
   7  10   0       40.84       42.13      2.19 o 
   8  10   0       16.83       16.68      2.08 o 
   9  10   0       26.69       26.74      3.12 o 
  10  10   0       15.18       12.26      2.41 o 
  11  10   0       14.63       12.55      2.74 o 
   1  11   0      342.98      350.06      4.94 o 
   2  11   0      259.47      239.30      4.12 o 
   3  11   0      611.32      596.18      7.22 o 
   4  11   0       52.53       58.29      2.08 o 
   5  11   0      899.48      855.37      9.30 o 
   6  11   0        5.97        3.34      0.99 o 
   7  11   0      323.90      296.58      5.32 o 
   8  11   0        7.02        7.70      1.65 o 
   9  11   0       77.61       69.25      3.82 o 
  10  11   0       13.33       18.51      2.76 o 
   0  12   0      181.83      157.31      3.67 o 
   1  12   0       66.07       63.92      2.50 o 
   2  12   0      117.47      130.35      2.85 o 
   3  12   0      368.92      355.10      5.18 o 
   4  12   0      603.47      655.37      8.08 o 
   5  12   0       21.57       26.82      1.62 o 
   6  12   0       80.58       79.02      2.30 o 
   7  12   0       40.33       42.35      2.30 o 
   8  12   0       87.73       82.81      3.30 o 
   9  12   0        7.55       12.14      2.12 o 
  10  12   0        9.78       13.73      2.52 o 
   1  13   0      112.18      107.01      4.90 o 
   2  13   0      248.73      268.45      4.31 o 
   3  13   0        2.55        3.89      1.32 o 
   4  13   0      363.95      353.76      5.75 o 
   5  13   0       28.15       30.08      1.87 o 
   6  13   0      612.51      598.54      8.30 o 
   7  13   0      208.92      213.66      4.53 o 
   8  13   0       71.29       68.50      3.16 o 
   9  13   0        4.25        4.26      2.03 o 
  10  13   0       27.38       25.97      4.08 o 
   0  14   0       22.03       27.56      5.07 o 
   1  14   0      735.90      657.08     11.51 o 
   2  14   0        7.36       11.75      1.95 o 
   3  14   0     1052.22     1023.69     12.45 o 
   4  14   0      372.73      348.24      5.39 o 
   5  14   0       14.55       10.26      1.25 o 
   6  14   0      169.11      184.96      6.04 o 
   7  14   0       34.54       35.73      2.34 o 
   8  14   0       12.66       11.39      2.30 o 
   9  14   0        3.13        5.72      2.76 o 
   1  15   0       94.89       82.73      3.83 o 
   2  15   0      198.70      166.08      4.78 o 
   3  15   0      139.48      138.80      4.04 o 
   4  15   0        5.89        6.65      1.66 o 
   5  15   0        0.69       -0.23      1.30 o 
   6  15   0        5.96        5.15      1.74 o 
   7  15   0      107.18      110.03      4.21 o 
   8  15   0       19.20       22.15      2.75 o 
   9  15   0        6.39        8.51      2.94 o 
   0  16   0       58.48       35.44      4.18 o 
   1  16   0       30.38       28.00      2.73 o 
   2  16   0       45.21       44.22      3.00 o 
   3  16   0      107.81       92.88      4.26 o 
   4  16   0      218.92      208.07      4.96 o 
   5  16   0        7.86        8.06      1.74 o 
   6  16   0       67.23       64.36      3.44 o 
   7  16   0       74.35       76.82      3.95 o 
   8  16   0       10.42       10.96      2.91 o 
   1  17   0       40.42       37.57      3.18 o 
   2  17   0       86.68       69.68      3.93 o 
   3  17   0      132.77      144.80      5.29 o 
   4  17   0        3.79       -0.47      1.96 o 
   5  17   0        1.70       -1.59      1.97 o 
   6  17   0       11.94       13.60      2.24 o 
   7  17   0       32.93       30.69      2.99 o 
   0  18   0       47.87       55.97      5.39 o 
   1  18   0      171.38      185.13      7.87 o 
   2  18   0       10.10       14.48      2.87 o 
   3  18   0       86.94       89.01      6.08 o 
   4  18   0        0.61        3.82      2.19 o 
   5  18   0       36.17       39.63      3.58 o 
   6  18   0       46.18       49.78      3.95 o 
   7  18   0       13.40       14.08      4.42 o 
   1  19   0        0.78        1.22      2.87 o 
   2  19   0        0.61        4.00      2.30 o 
   3  19   0       49.19       56.33      3.96 o 
   4  19   0       40.65       53.24      3.90 o 
   5  19   0       35.93       41.01      3.67 o 
   6  19   0       74.17       83.55      5.58 o 
   0  20   0        5.70        8.11      6.67 o 
   1  20   0       34.74       43.70      4.78 o 
   2  20   0       23.16       13.55      3.57 o 
   3  20   0       98.37       98.48      5.77 o 
   4  20   0        2.12        0.74      2.47 o 
   5  20   0       35.59       35.18      3.76 o 
   1  21   0        4.28        3.46      2.95 o 
   2  21   0        3.60        8.91      3.33 o 
   3  21   0       17.85       25.91      4.81 o 
   4  21   0       34.36       59.86     11.47 o 
   0  22   0      142.81      195.19     20.80 o 
   1  22   0        4.65        8.42      3.52 o 
 -11   0   1      177.40      178.41     11.24 o 
  -9   0   1       46.72       47.38      4.38 o 
  -7   0   1      111.79      119.57      4.25 o 
  -5   0   1      519.73      585.08      9.29 o 
  -3   0   1       23.65       20.72      1.13 o 
   1   0   1    17977.34    15845.78    189.84 o 
   3   0   1       86.14       75.44      1.37 o 
   5   0   1       17.19       16.24      1.49 o 
   7   0   1       96.96      101.31      3.60 o 
   9   0   1      116.20      107.56      5.92 o 
  11   0   1       30.38       23.62      4.01 o 
 -12   1   1       21.43       21.48      3.04 o 
 -11   1   1        1.45        2.54      2.08 o 
 -10   1   1       45.32       51.47      3.47 o 
  -9   1   1       31.30       36.67      2.81 o 
  -8   1   1       54.01       58.87      2.25 o 
  -7   1   1      819.89      829.55      9.45 o 
  -6   1   1       17.12       15.23      1.43 o 
  -5   1   1       63.61       50.53      2.57 o 
  -4   1   1      382.15      442.58      4.89 o 
  -3   1   1       72.14       67.09      1.12 o 
  -2   1   1     2099.41     1884.69     15.35 o 
   1   1   1     1490.04     1341.51     13.01 o 
   2   1   1      367.01      346.59      2.33 o 
   3   1   1        3.32       13.07      0.57 o 
   4   1   1      181.31      167.58      2.22 o 
   5   1   1       24.50       26.24      1.06 o 
   6   1   1      559.57      634.39      6.90 o 
   7   1   1        5.16        3.02      0.81 o 
   8   1   1      693.40      626.77     10.39 o 
   9   1   1       17.16       15.96      2.54 o 
  10   1   1       30.84       31.69      2.97 o 
  11   1   1        8.66        7.49      2.47 o 
  12   1   1       60.40       57.82      4.46 o 
 -12   2   1        4.32       -0.44      2.18 o 
 -11   2   1        5.47        6.26      2.14 o 
 -10   2   1      373.70      366.26      8.09 o 
  -9   2   1      108.87       96.47      4.00 o 
  -8   2   1       54.81       53.71      2.33 o 
  -7   2   1        6.25        9.73      1.22 o 
  -6   2   1      181.93      207.94      4.04 o 
  -5   2   1       57.00       83.01      1.93 o 
  -4   2   1      984.48     1004.59      9.73 o 
  -3   2   1       17.41       22.06      0.69 o 
  -2   2   1     7645.31     7555.52     56.45 o 
  -1   2   1      256.53      241.45      2.35 o 
   0   2   1       48.87       34.80      1.72 o 
   1   2   1      339.22      298.95      2.11 o 
   2   2   1     2244.20     2192.12     13.77 o 
   3   2   1      207.06      218.47      1.94 o 
   4   2   1     2798.40     2598.43     20.99 o 
   5   2   1       51.07       51.97      1.33 o 
   6   2   1       59.63       44.69      1.59 o 
   7   2   1        0.35        0.42      0.76 o 
   8   2   1      350.03      354.85      7.11 o 
   9   2   1       28.60       30.65      2.87 o 
  10   2   1        9.62       10.80      2.24 o 
  11   2   1        9.92        8.78      2.13 o 
  12   2   1        0.68        2.11      2.34 o 
 -12   3   1       35.98       37.98      3.64 o 
 -11   3   1       20.75       22.24      2.92 o 
 -10   3   1       34.18       34.92      3.48 o 
  -9   3   1      146.39      153.77      4.91 o 
  -8   3   1        1.02        4.00      1.26 o 
  -7   3   1       37.67       35.13      1.85 o 
  -6   3   1       47.82       48.42      1.61 o 
  -4   3   1     2066.51     1981.95     18.14 o 
  -3   3   1      101.15      114.65      1.48 o 
  -2   3   1      187.86      203.15      2.22 o 
  -1   3   1     4534.90     4441.21     37.64 o 
   0   3   1      756.22      722.53      6.32 o 
   1   3   1     1911.93     1830.21     12.64 o 
   2   3   1      301.74      315.74      2.58 o 
   4   3   1       78.24      100.24      1.81 o 
   5   3   1        7.69       17.91      1.18 o 
   6   3   1      340.06      350.73      4.18 o 
   7   3   1       56.55       55.76      1.78 o 
   8   3   1      212.80      198.44      5.13 o 
   9   3   1       55.88       55.11      3.28 o 
  10   3   1      409.26      395.09      8.40 o 
  11   3   1        0.09       -1.02      1.86 o 
  12   3   1       22.98       25.19      3.16 o 
 -12   4   1       59.62       48.78      3.99 o 
 -11   4   1       18.18       15.84      2.66 o 
 -10   4   1        6.92       10.25      2.29 o 
  -9   4   1      116.92      118.89      4.43 o 
  -8   4   1       21.95       25.20      2.02 o 
  -7   4   1        6.92       16.83      1.36 o 
  -6   4   1      697.00      728.26      8.47 o 
  -5   4   1       87.14      101.81      2.20 o 
  -4   4   1       80.52       70.51      1.58 o 
  -3   4   1       21.13       28.50      0.80 o 
  -2   4   1      498.10      484.82      4.62 o 
  -1   4   1       10.30       19.06      0.73 o 
   0   4   1      160.98      144.95      1.77 o 
   1   4   1      533.93      525.50      4.22 o 
   2   4   1     2236.56     2174.55     15.45 o 
   3   4   1     1815.64     1893.16     14.69 o 
   5   4   1        0.59        7.85      0.64 o 
   6   4   1       63.07       78.35      1.75 o 
   7   4   1       43.90       48.37      1.69 o 
   8   4   1        1.92       -0.72      1.45 o 
   9   4   1       77.30       75.76      3.66 o 
  10   4   1        0.82        2.44      2.07 o 
  11   4   1       24.21       26.68      2.98 o 
  12   4   1       13.27       13.76      5.38 o 
 -12   5   1       34.51       36.91      5.49 o 
 -11   5   1      247.73      257.67      9.14 o 
 -10   5   1      268.53      244.70      7.74 o 
  -9   5   1       17.18       18.28      2.37 o 
  -8   5   1        3.29        5.18      1.81 o 
  -7   5   1      464.24      440.16      6.04 o 
  -6   5   1      219.47      237.57      4.20 o 
  -5   5   1      408.09      432.71      5.15 o 
  -4   5   1       27.59       42.79      1.17 o 
  -3   5   1      127.98      122.30      1.97 o 
  -2   5   1       24.41       26.20      0.80 o 
  -1   5   1       42.76       41.85      0.97 o 
   0   5   1       81.25       58.41      1.12 o 
   1   5   1       78.01       73.98      1.27 o 
   2   5   1       88.92       93.97      1.35 o 
   3   5   1       36.05       36.88      0.97 o 
   4   5   1       67.33       76.43      1.47 o 
   5   5   1      128.34      145.07      2.21 o 
   6   5   1        3.55       15.82      0.98 o 
   7   5   1       23.65       26.76      1.32 o 
   8   5   1       64.43       51.57      3.17 o 
   9   5   1      466.00      453.67      8.84 o 
  10   5   1       92.47       80.18      4.05 o 
  11   5   1       26.86       30.53      3.11 o 
 -12   6   1        2.09        5.86      4.05 o 
 -11   6   1       22.41       23.59      3.03 o 
 -10   6   1       40.75       46.25      3.36 o 
  -9   6   1        0.17        0.96      1.70 o 
  -8   6   1       34.66       34.33      2.70 o 
  -7   6   1       11.71        7.79      1.38 o 
  -6   6   1       20.42       25.87      1.66 o 
  -5   6   1      179.06      196.68      3.02 o 
  -4   6   1      112.23      146.34      2.17 o 
  -3   6   1      311.29      273.12      3.63 o 
  -2   6   1      299.10      313.90      3.55 o 
  -1   6   1       44.92       41.19      1.32 o 
   0   6   1      339.40      297.05      3.31 o 
   1   6   1       65.51       62.60      1.11 o 
   2   6   1       29.41       21.46      0.80 o 
   3   6   1      586.06      610.19      5.60 o 
   4   6   1      205.73      244.18      2.93 o 
   5   6   1      608.42      626.63      6.05 o 
   6   6   1       63.38       56.21      1.49 o 
   7   6   1      103.24      106.64      2.47 o 
   8   6   1       30.15       31.43      2.72 o 
   9   6   1       57.88       71.51      3.71 o 
  10   6   1        0.04        1.03      1.81 o 
  11   6   1       17.54       20.79      3.50 o 
 -11   7   1      182.73      199.73      8.49 o 
 -10   7   1       23.24       22.19      3.28 o 
  -9   7   1        5.32        6.95      1.97 o 
  -8   7   1       36.56       33.36      2.72 o 
  -7   7   1      316.12      325.28      5.46 o 
  -6   7   1       56.78       47.18      1.84 o 
  -5   7   1        5.50        3.28      0.65 o 
  -4   7   1      129.90      113.51      2.04 o 
  -3   7   1       57.48       74.04      1.80 o 
  -2   7   1      285.20      334.22      3.92 o 
  -1   7   1      957.74     1016.94     10.25 o 
   0   7   1      265.66      282.61      3.64 o 
   1   7   1      137.58      156.18      2.43 o 
   2   7   1      119.96      113.56      1.76 o 
   3   7   1       23.65       19.96      0.91 o 
   4   7   1        2.48        8.07      0.72 o 
   5   7   1       74.69       86.65      1.80 o 
   6   7   1      250.59      229.62      3.20 o 
   7   7   1       28.44       24.18      1.50 o 
   8   7   1        3.92        1.88      1.45 o 
   9   7   1      121.19      122.18      4.54 o 
  10   7   1        0.84        2.20      2.07 o 
  11   7   1       11.66       12.88      2.62 o 
 -11   8   1       89.82       91.48      4.83 o 
 -10   8   1       12.47       10.66      2.37 o 
  -9   8   1        0.18        1.67      1.84 o 
  -8   8   1       32.13       32.83      2.77 o 
  -7   8   1       51.61       49.17      2.40 o 
  -6   8   1      187.36      189.65      3.50 o 
  -5   8   1      546.80      547.96      6.05 o 
  -4   8   1       19.79       24.98      1.09 o 
  -3   8   1       17.73       23.85      1.21 o 
  -2   8   1      436.84      447.20      6.43 o 
  -1   8   1      429.68      439.04      5.20 o 
   0   8   1      187.55      187.63      2.94 o 
   1   8   1        4.09        4.05      1.08 o 
   2   8   1      658.77      632.29      6.15 o 
   3   8   1      592.47      600.85      6.42 o 
   4   8   1        2.17        2.67      0.69 o 
   5   8   1       35.29       45.07      1.55 o 
   6   8   1        1.71        1.68      0.92 o 
   7   8   1       38.33       31.58      1.64 o 
   8   8   1       67.78       57.84      2.89 o 
   9   8   1        6.51        5.19      1.93 o 
  10   8   1        4.33        6.18      2.03 o 
  11   8   1        4.23        6.59      2.39 o 
 -11   9   1        3.89        1.17      3.37 o 
 -10   9   1       15.72       19.27      2.65 o 
  -9   9   1       28.02       25.74      3.17 o 
  -8   9   1        3.77        5.03      1.89 o 
  -7   9   1       98.27       77.53      2.96 o 
  -6   9   1      130.35      116.33      2.85 o 
  -5   9   1        6.09        6.61      0.89 o 
  -4   9   1       39.94       48.27      1.73 o 
  -3   9   1        0.47        0.87      0.74 o 
  -2   9   1     1356.30     1433.51     15.45 o 
  -1   9   1      309.87      413.26      5.73 o 
   0   9   1      289.30      328.10      6.41 o 
   1   9   1      139.88      146.91      2.79 o 
   2   9   1      186.92      163.87      2.54 o 
   3   9   1       47.94       40.36      1.37 o 
   4   9   1        6.41        9.25      0.83 o 
   5   9   1       72.24       61.55      1.65 o 
   6   9   1       29.34       30.40      1.41 o 
   7   9   1       76.53       64.35      2.17 o 
   8   9   1      142.20      122.93      4.01 o 
   9   9   1        1.83       -1.01      1.65 o 
  10   9   1        0.70        2.57      1.98 o 
  11   9   1       21.00       22.45      3.18 o 
 -11  10   1        4.96        8.03      2.54 o 
 -10  10   1        5.05        1.56      2.12 o 
  -9  10   1       57.83       66.59      3.69 o 
  -8  10   1       29.01       28.46      2.51 o 
  -7  10   1      166.62      176.68      4.41 o 
  -6  10   1        0.01       -1.09      1.09 o 
  -5  10   1      151.88      132.34      2.53 o 
  -4  10   1      137.40      137.23      2.85 o 
  -3  10   1        9.97       10.57      1.07 o 
  -2  10   1       19.52       18.59      1.33 o 
  -1  10   1        0.29        0.67      0.68 o 
   0  10   1      205.39      215.70      3.92 o 
   1  10   1       18.56       21.26      1.39 o 
   2  10   1      175.60      204.37      2.88 o 
   3  10   1      109.15      114.77      2.21 o 
   4  10   1      201.29      207.58      3.16 o 
   5  10   1      292.34      295.88      3.83 o 
   6  10   1      863.89      809.75      9.18 o 
   7  10   1       21.77       21.28      1.61 o 
   8  10   1       10.68       15.09      1.86 o 
   9  10   1       89.67       87.67      4.09 o 
  10  10   1        1.70       -0.05      1.99 o 
 -10  11   1      144.14      167.13      5.77 o 
  -9  11   1       42.27       49.27      3.39 o 
  -8  11   1        5.48        9.81      1.57 o 
  -7  11   1        7.29       12.29      2.51 o 
  -6  11   1        0.21       -0.85      1.35 o 
  -5  11   1        0.11        4.37      0.90 o 
  -4  11   1      211.51      212.88      3.89 o 
  -3  11   1       71.16       65.07      2.17 o 
  -2  11   1      179.32      174.69      3.64 o 
  -1  11   1       32.11       30.95      1.83 o 
   0  11   1       84.68       87.54      2.83 o 
   1  11   1        5.15        6.00      1.10 o 
   2  11   1      131.51      117.56      2.58 o 
   3  11   1      178.80      180.04      3.02 o 
   4  11   1      208.84      198.63      3.32 o 
   5  11   1       12.72       16.56      1.19 o 
   6  11   1        0.35        6.68      1.20 o 
   7  11   1      117.00      103.90      2.91 o 
   8  11   1       10.90       10.51      1.80 o 
   9  11   1        7.88       13.46      2.31 o 
  10  11   1        2.18        2.46      2.17 o 
 -10  12   1       28.59       34.06      3.27 o 
  -9  12   1       34.85       35.40      3.07 o 
  -8  12   1      105.35      113.78      4.20 o 
  -7  12   1      904.69      894.83     12.73 o 
  -6  12   1       26.77       32.31      2.26 o 
  -5  12   1      227.12      219.56      3.74 o 
  -4  12   1      504.80      494.24      7.04 o 
  -3  12   1      536.45      516.88      7.10 o 
  -2  12   1      124.88      121.07      3.22 o 
  -1  12   1      181.22      165.51      4.29 o 
   0  12   1        3.95        2.19      1.21 o 
   1  12   1       11.00       12.61      1.42 o 
   2  12   1      319.25      315.99      4.70 o 
   3  12   1      239.89      246.95      3.67 o 
   4  12   1       15.70       18.22      1.31 o 
   5  12   1     1230.51     1189.56     12.54 o 
   6  12   1      305.20      303.72      4.70 o 
   7  12   1       31.38       26.64      1.94 o 
   8  12   1       50.31       41.80      2.67 o 
   9  12   1        0.90       -0.05      1.97 o 
  10  12   1       25.27       26.93      3.09 o 
 -10  13   1       60.72       69.16      4.25 o 
  -9  13   1        3.63        2.77      2.00 o 
  -8  13   1        0.49        2.96      1.51 o 
  -7  13   1      158.96      159.38      4.50 o 
  -6  13   1        5.94        8.72      2.09 o 
  -5  13   1       43.20       44.90      2.49 o 
  -4  13   1        0.25        3.10      1.36 o 
  -3  13   1        2.50        7.16      1.29 o 
  -2  13   1       98.93      106.01      2.64 o 
  -1  13   1        6.07        7.23      1.46 o 
   0  13   1       54.75       49.13      2.35 o 
   1  13   1        3.57        5.58      1.44 o 
   2  13   1       32.57       33.13      2.12 o 
   3  13   1      382.89      364.72      5.42 o 
   4  13   1       53.14       59.85      2.12 o 
   5  13   1       69.76       69.26      2.54 o 
   6  13   1        3.19        4.62      1.23 o 
   7  13   1        6.19        9.90      1.85 o 
   8  13   1       21.76       23.24      2.17 o 
   9  13   1       15.73       14.86      2.11 o 
  -9  14   1        1.68        6.25      2.72 o 
  -8  14   1       22.35       22.28      2.57 o 
  -7  14   1       96.12      100.70      3.28 o 
  -6  14   1      116.02      115.70      5.06 o 
  -5  14   1      154.80      155.89      3.81 o 
  -4  14   1      154.57      170.67      3.88 o 
  -3  14   1      198.62      176.31      3.81 o 
  -2  14   1        0.14        0.76      1.28 o 
  -1  14   1       27.76       29.49      1.98 o 
   0  14   1       81.76       71.57      3.20 o 
   1  14   1      161.34      143.25      4.27 o 
   2  14   1      923.75     1001.06     13.79 o 
   3  14   1      553.17      555.25      7.90 o 
   4  14   1        2.23        3.34      1.23 o 
   5  14   1        0.11        1.55      1.17 o 
   6  14   1        0.04        0.54      1.36 o 
   7  14   1       15.07       14.99      2.47 o 
   8  14   1        1.96        1.62      1.99 o 
   9  14   1       18.95       23.67      2.87 o 
  -9  15   1        0.66        5.39      2.93 o 
  -8  15   1       57.82       63.30      4.97 o 
  -7  15   1        1.65        4.23      1.83 o 
  -6  15   1        3.58        2.75      1.69 o 
  -5  15   1       13.68        9.76      1.80 o 
  -4  15   1      624.84      605.12      9.34 o 
  -3  15   1      184.61      165.94      3.78 o 
  -2  15   1        0.15        0.41      1.60 o 
  -1  15   1      174.11      132.40      4.73 o 
   0  15   1       40.88       50.98      3.35 o 
   1  15   1      377.60      342.94      7.14 o 
   2  15   1       18.08       18.00      2.15 o 
   3  15   1        3.84        5.54      1.77 o 
   4  15   1        3.33        2.69      1.58 o 
   5  15   1       34.57       24.55      1.97 o 
   6  15   1       18.17       18.87      2.17 o 
   7  15   1        4.41        6.46      1.97 o 
   8  15   1        6.84       10.73      2.36 o 
  -8  16   1        5.90       12.47      3.10 o 
  -7  16   1        6.99       10.78      2.07 o 
  -6  16   1        4.93        7.23      1.83 o 
  -5  16   1        0.50        1.66      1.53 o 
  -4  16   1       16.26       12.56      1.87 o 
  -3  16   1       13.06        6.08      2.05 o 
  -2  16   1       70.67       67.90      3.32 o 
  -1  16   1       46.69       44.41      3.47 o 
   0  16   1        0.29        3.31      1.83 o 
   1  16   1      170.71      156.99      4.93 o 
   2  16   1        3.17        3.85      2.04 o 
   3  16   1        0.91       -1.79      1.79 o 
   4  16   1      157.59      163.51      4.50 o 
   5  16   1       74.44       63.34      3.21 o 
   6  16   1        7.85        5.53      1.87 o 
   7  16   1       82.22       95.28      5.09 o 
   8  16   1        0.01        1.62      2.18 o 
  -8  17   1        0.58        0.17      3.97 o 
  -7  17   1       38.72       39.10      4.97 o 
  -6  17   1       13.05        9.92      2.46 o 
  -5  17   1        3.82        3.59      2.08 o 
  -4  17   1        1.13        1.22      2.03 o 
  -3  17   1      132.91      107.39      4.62 o 
  -2  17   1       47.21       40.71      3.12 o 
  -1  17   1       18.63       17.27      2.65 o 
   0  17   1      101.13      104.38      4.60 o 
   1  17   1      191.20      177.59      5.73 o 
   2  17   1        1.38        4.20      2.10 o 
   3  17   1       61.87       57.45      4.87 o 
   4  17   1        2.52        1.76      1.81 o 
   5  17   1       27.10       27.02      2.58 o 
   6  17   1        8.42       10.52      2.30 o 
   7  17   1      114.26      131.96      5.10 o 
  -7  18   1        2.03       -0.01      5.85 o 
  -6  18   1       36.55       42.99      3.57 o 
  -5  18   1        2.91        5.10      2.32 o 
  -4  18   1        3.09        6.01      2.40 o 
  -3  18   1        1.47        2.10      2.07 o 
  -2  18   1       56.18       50.05      3.66 o 
  -1  18   1       27.81       27.10      3.73 o 
   0  18   1       12.03        8.90      2.73 o 
   1  18   1       86.87       83.04      4.42 o 
   2  18   1        0.40        3.39      2.28 o 
   3  18   1        6.75        6.99      2.33 o 
   4  18   1       35.43       36.39      3.35 o 
   5  18   1       24.68       32.06      3.40 o 
   6  18   1       48.58       60.98      4.84 o 
   7  18   1        0.43       -0.61      2.79 o 
  -6  19   1       20.98       23.05      4.09 o 
  -5  19   1        0.58        0.83      2.39 o 
  -4  19   1        9.77        7.50      2.47 o 
  -3  19   1       45.58       49.45      3.82 o 
  -2  19   1       27.86       30.86      3.80 o 
  -1  19   1      167.34      166.35     10.80 o 
   0  19   1        0.94       -2.23      2.97 o 
   1  19   1        0.44       -0.55      2.12 o 
   2  19   1       16.03       25.55      3.60 o 
   3  19   1       12.05       10.35      2.56 o 
   4  19   1        0.86       -0.98      2.21 o 
   5  19   1        6.71        3.94      2.59 o 
   6  19   1       31.75       34.73      4.36 o 
  -5  20   1        4.29        6.93      3.15 o 
  -4  20   1       27.24       28.47      3.83 o 
  -3  20   1        9.04        5.48      2.96 o 
  -2  20   1        3.30        4.55      2.83 o 
  -1  20   1        0.13       -0.18      3.33 o 
   0  20   1        0.31        1.57      3.87 o 
   1  20   1       40.62       39.39      4.28 o 
   2  20   1        5.57        5.91      2.47 o 
   3  20   1       38.30       32.55      3.57 o 
   4  20   1        3.91        2.87      2.68 o 
   5  20   1        0.39        0.75      3.05 o 
  -4  21   1       82.29       98.70      7.85 o 
  -3  21   1       13.48       13.84      3.57 o 
  -2  21   1        0.54        0.54      3.24 o 
  -1  21   1        0.07        2.18      3.02 o 
   0  21   1        8.44        8.50      3.59 o 
   1  21   1       59.15       75.61      6.12 o 
   2  21   1       74.03       86.05      5.82 o 
   3  21   1        0.02        0.78      3.26 o 
  -1  22   1       23.36       23.12      4.19 o 
   0  22   1        3.65       -0.99      3.71 o 
   1  22   1       20.44       21.21      4.88 o 
 -12   0   2      133.43      140.83      8.25 o 
 -10   0   2       12.80       11.92      3.20 o 
  -8   0   2        0.07        6.06      2.42 o 
  -6   0   2      526.05      469.64      9.31 o 
  -4   0   2        5.87        8.04      1.43 o 
  -2   0   2    55000.19    51913.71    615.30 o 
   0   0   2     7946.91     6779.17    128.44 o 
   2   0   2     3555.93     3545.07     35.53 o 
   4   0   2      180.20      178.87      3.72 o 
   6   0   2      242.21      200.44      4.79 o 
   8   0   2      504.65      465.47     11.91 o 
  10   0   2        2.04        5.08      2.79 o 
  12   0   2       42.80       48.00     11.20 o 
 -12   1   2       28.43       28.94      3.40 o 
 -11   1   2       50.60       45.33      3.60 o 
 -10   1   2       51.19       60.38      4.23 o 
  -9   1   2       21.30       17.78      2.31 o 
  -8   1   2      110.34      107.10      3.87 o 
  -7   1   2       36.73       41.43      2.41 o 
  -6   1   2      746.64      702.58      9.56 o 
  -5   1   2      418.65      362.59      5.21 o 
  -4   1   2        1.32        3.78      0.84 o 
  -3   1   2     3604.94     3486.99     30.62 o 
  -2   1   2      778.42      798.00      7.50 o 
  -1   1   2     2394.67     2265.33     16.49 o 
   0   1   2      253.26      252.30      2.30 o 
   1   1   2     2714.78     2608.70     16.66 o 
   2   1   2     1192.72     1206.86      8.23 o 
   3   1   2      726.58      679.91      5.42 o 
   4   1   2     1380.52     1506.40     12.25 o 
   5   1   2      113.16       95.95      1.66 o 
   6   1   2      120.40      100.88      2.02 o 
   7   1   2      124.95      134.00      2.62 o 
   8   1   2      108.08      105.35      3.81 o 
   9   1   2      675.00      654.55     11.19 o 
  10   1   2        1.13        5.04      1.90 o 
  11   1   2       17.23       18.82      2.73 o 
 -12   2   2      145.32      154.74      6.11 o 
 -11   2   2       89.56       95.43      4.72 o 
 -10   2   2       65.24       58.41      3.81 o 
  -9   2   2      149.67      149.44      4.88 o 
  -8   2   2       10.69       10.57      2.08 o 
  -7   2   2      103.32      114.31      3.06 o 
  -6   2   2      406.30      416.83      6.90 o 
  -5   2   2      205.32      230.50      3.27 o 
  -4   2   2      295.53      292.63      3.44 o 
  -3   2   2      265.74      225.91      2.63 o 
  -2   2   2    17875.65    17470.31    137.83 o 
  -1   2   2    23285.49    22319.19    166.73 o 
   0   2   2        3.10        3.48      0.36 o 
   1   2   2     2989.58     2992.09     21.10 o 
   2   2   2      961.94      957.83      6.93 o 
   3   2   2       75.83       75.01      1.21 o 
   4   2   2       53.36       80.99      1.37 o 
   5   2   2      581.50      537.94      5.27 o 
   6   2   2        2.72        3.66      0.66 o 
   7   2   2      239.03      235.37      3.47 o 
   8   2   2     1340.71     1260.88     17.84 o 
   9   2   2       43.23       43.11      4.43 o 
  10   2   2       26.01       27.89      2.77 o 
  11   2   2        0.91       -0.83      1.90 o 
 -12   3   2       95.14       92.36      5.05 o 
 -11   3   2       15.74       19.35      2.80 o 
 -10   3   2       57.38       61.01      3.73 o 
  -9   3   2       22.88       28.14      2.59 o 
  -8   3   2      237.17      263.87      5.40 o 
  -7   3   2      192.43      199.72      4.04 o 
  -6   3   2     1347.63     1316.80     14.58 o 
  -5   3   2      970.50      890.51      9.69 o 
  -4   3   2     2214.05     2186.46     19.23 o 
  -3   3   2     3442.23     3515.68     28.38 o 
  -2   3   2     2862.03     2792.07     22.67 o 
  -1   3   2     4871.11     4715.13     35.63 o 
   0   3   2      639.73      672.15      5.26 o 
   1   3   2     2084.26     1954.51     12.77 o 
   2   3   2       71.75       55.64      0.84 o 
   3   3   2     2091.29     2196.97     17.72 o 
   4   3   2     3934.92     4199.80     34.29 o 
   5   3   2      187.57      184.35      2.46 o 
   6   3   2      424.62      383.58      4.39 o 
   7   3   2       17.45       17.25      1.05 o 
   8   3   2       60.37       74.90      3.65 o 
   9   3   2       11.55       16.42      2.38 o 
  10   3   2        1.23       -1.63      1.63 o 
  11   3   2       14.82       14.43      3.28 o 
 -12   4   2      139.53      133.23      5.85 o 
 -11   4   2        7.90        4.15      2.13 o 
 -10   4   2        4.41       10.40      2.20 o 
  -9   4   2      187.60      184.44      5.35 o 
  -8   4   2        0.18        1.92      1.36 o 
  -7   4   2       21.94       23.34      1.69 o 
  -6   4   2      207.25      233.48      3.93 o 
  -5   4   2        3.93        7.56      0.77 o 
  -4   4   2      284.48      298.29      3.99 o 
  -3   4   2       22.56       33.67      1.27 o 
  -2   4   2     1105.15     1073.85      9.61 o 
  -1   4   2        3.93       12.25      0.63 o 
   0   4   2       66.29       61.74      1.02 o 
   1   4   2     5219.08     4969.32     32.24 o 
   3   4   2     2522.59     2677.70     21.57 o 
   4   4   2      912.23      940.99      8.13 o 
   5   4   2      307.03      329.99      3.52 o 
   6   4   2      105.85       96.23      1.92 o 
   7   4   2        2.70        3.03      0.88 o 
   8   4   2      674.20      650.05     11.45 o 
   9   4   2      498.05      504.99      9.42 o 
  10   4   2        1.37        1.09      1.78 o 
  11   4   2       47.86       44.41      3.47 o 
 -12   5   2       21.99       16.86      3.07 o 
 -11   5   2       10.48       10.01      2.43 o 
 -10   5   2        6.58        4.39      2.09 o 
  -9   5   2      115.63      120.42      4.58 o 
  -8   5   2       54.06       50.98      2.88 o 
  -7   5   2      561.24      588.74      8.10 o 
  -6   5   2        0.06        0.59      1.07 o 
  -5   5   2        7.42       11.36      1.24 o 
  -4   5   2       54.53       51.26      1.45 o 
  -3   5   2      609.60      629.61      7.65 o 
  -2   5   2      144.62      155.10      3.01 o 
  -1   5   2      182.45      190.23      2.45 o 
   0   5   2     2651.37     2653.02     21.97 o 
   1   5   2     1446.91     1493.65     10.37 o 
   2   5   2      173.77      174.57      1.97 o 
   3   5   2      667.83      819.79      6.93 o 
   4   5   2      128.12      128.22      1.86 o 
   5   5   2       11.09       14.96      0.81 o 
   6   5   2       61.26       62.18      1.56 o 
   7   5   2       48.33       52.50      1.92 o 
   8   5   2       43.29       40.51      2.56 o 
   9   5   2       70.96       81.11      3.76 o 
  10   5   2        5.24        6.74      2.12 o 
  11   5   2        4.98        3.99      2.21 o 
 -12   6   2        0.00        0.48      2.37 o 
 -11   6   2      217.24      205.60      6.85 o 
 -10   6   2       89.37       83.56      4.23 o 
  -9   6   2        2.51        1.33      2.87 o 
  -8   6   2        6.90        9.71      1.84 o 
  -7   6   2       64.92       77.22      2.74 o 
  -6   6   2       31.69       28.65      1.66 o 
  -5   6   2      210.49      205.74      3.45 o 
  -4   6   2      708.80      674.98      8.16 o 
  -3   6   2      114.01      166.76      2.68 o 
  -2   6   2       13.87       14.29      1.11 o 
  -1   6   2     1578.19     1686.78     18.00 o 
   0   6   2      579.17      631.07      6.56 o 
   1   6   2      656.70      704.75      6.50 o 
   2   6   2       12.90       11.42      0.72 o 
   3   6   2       75.58      100.19      1.57 o 
   4   6   2       21.34       30.89      0.97 o 
   5   6   2       38.03       40.14      1.16 o 
   6   6   2        0.00       -0.75      0.75 o 
   7   6   2       42.13       37.34      1.68 o 
   8   6   2       45.09       45.45      2.58 o 
   9   6   2      212.92      198.03      5.50 o 
  10   6   2        4.41        6.06      1.99 o 
  11   6   2       26.12       22.24      2.92 o 
 -11   7   2        0.33        5.72      2.43 o 
 -10   7   2        1.63        4.25      2.03 o 
  -9   7   2        0.10        1.98      1.82 o 
  -8   7   2        0.30        0.56      1.61 o 
  -7   7   2       16.04       21.13      1.95 o 
  -6   7   2       11.07       14.91      1.30 o 
  -5   7   2       96.63      118.95      2.64 o 
  -4   7   2      254.53      242.04      3.65 o 
  -3   7   2       51.39       68.15      1.73 o 
  -2   7   2      341.79      363.05      4.55 o 
  -1   7   2     3132.22     3288.58     30.33 o 
   0   7   2     1450.49     1432.16     15.18 o 
   2   7   2     1244.81     1245.61     11.04 o 
   3   7   2      688.18      744.83      7.50 o 
   4   7   2       18.79       20.19      1.20 o 
   5   7   2       20.52       22.70      1.00 o 
   6   7   2       28.88       23.63      1.29 o 
   7   7   2       10.49       11.83      1.27 o 
   8   7   2       11.05       10.30      1.72 o 
   9   7   2       40.01       36.73      2.89 o 
  10   7   2        2.00        3.81      1.95 o 
  11   7   2        2.30        4.14      2.25 o 
 -11   8   2      114.72      103.93      5.05 o 
 -10   8   2       30.31       34.24      3.18 o 
  -9   8   2       29.94       30.08      3.15 o 
  -8   8   2       51.17       64.20      3.82 o 
  -7   8   2       19.17       21.19      2.02 o 
  -6   8   2       37.21       33.86      1.74 o 
  -5   8   2        2.92        3.18      1.00 o 
  -4   8   2      148.41      157.63      2.88 o 
  -3   8   2        7.65        5.81      0.92 o 
  -2   8   2      164.63      168.77      2.81 o 
  -1   8   2     5535.78     5908.74     57.73 o 
   0   8   2      910.50     1120.52     14.95 o 
   1   8   2     1588.66     1491.08     15.07 o 
   2   8   2       58.83       72.02      1.81 o 
   3   8   2       93.67      110.43      2.12 o 
   4   8   2      188.54      178.39      2.61 o 
   5   8   2       54.86       56.49      1.57 o 
   6   8   2      128.45      123.96      2.62 o 
   7   8   2       89.18       73.54      2.62 o 
   8   8   2        8.96        8.37      1.49 o 
   9   8   2       48.72       39.28      2.97 o 
  10   8   2       67.52       68.56      4.18 o 
  11   8   2        5.96        7.65      2.33 o 
 -11   9   2        1.29        2.53      2.30 o 
 -10   9   2       16.23       15.22      2.60 o 
  -9   9   2       59.40       64.54      4.47 o 
  -8   9   2      516.32      483.13      9.42 o 
  -7   9   2      278.14      267.43      5.18 o 
  -6   9   2        6.09        7.94      1.30 o 
  -5   9   2        7.05       10.84      1.30 o 
  -4   9   2      478.82      419.72      5.87 o 
  -3   9   2        9.70        7.38      1.03 o 
  -2   9   2        5.79        9.02      1.01 o 
  -1   9   2      167.56      206.56      4.30 o 
   0   9   2      148.29      166.50      3.25 o 
   1   9   2     1230.78     1360.16     15.80 o 
   2   9   2        0.05        2.45      0.57 o 
   3   9   2     1297.79     1313.74     12.21 o 
   4   9   2       21.22       23.48      1.11 o 
   5   9   2        2.74        9.22      0.89 o 
   6   9   2       39.39       35.08      1.63 o 
   7   9   2        6.83        3.30      1.22 o 
   8   9   2       17.30       20.81      1.83 o 
   9   9   2      111.09      101.01      5.08 o 
  10   9   2        7.49        8.64      2.19 o 
 -11  10   2       34.03       36.85      3.62 o 
 -10  10   2       15.62       11.20      2.53 o 
  -9  10   2      157.34      164.63      6.54 o 
  -8  10   2       11.13        7.77      2.67 o 
  -7  10   2       16.26       18.19      1.93 o 
  -6  10   2       71.15       73.62      2.56 o 
  -5  10   2      121.27      118.33      3.01 o 
  -4  10   2        3.77        7.91      1.19 o 
  -3  10   2      581.15      617.03      7.74 o 
  -2  10   2       49.10       59.94      2.34 o 
  -1  10   2      384.81      456.68      6.60 o 
   0  10   2      765.93      769.26      9.73 o 
   1  10   2        0.05        4.10      1.03 o 
   2  10   2       46.02       45.87      1.72 o 
   3  10   2       72.20       69.10      1.69 o 
   4  10   2        0.36        1.90      0.75 o 
   5  10   2      107.11      116.62      2.45 o 
   6  10   2      185.03      163.85      3.28 o 
   7  10   2        8.07        7.57      1.68 o 
   8  10   2        4.06        2.73      1.56 o 
   9  10   2      194.20      203.64      7.41 o 
  10  10   2        0.74        2.29      2.07 o 
 -10  11   2        1.34        2.79      2.17 o 
  -9  11   2       51.27       55.94      4.38 o 
  -8  11   2       73.86       79.80      3.80 o 
  -7  11   2      873.35      834.65     11.89 o 
  -6  11   2      396.58      393.13      6.24 o 
  -5  11   2     1910.65     1819.03     19.82 o 
  -4  11   2       30.98       41.42      2.25 o 
  -3  11   2     2305.20     2215.96     23.18 o 
  -2  11   2      297.54      292.28      4.93 o 
  -1  11   2      247.59      242.46      5.29 o 
   0  11   2       12.43       16.86      1.47 o 
   1  11   2       80.31       73.99      2.64 o 
   2  11   2       43.73       46.09      2.39 o 
   3  11   2      373.99      332.40      4.27 o 
   4  11   2      362.32      381.62      4.64 o 
   5  11   2     1190.71     1099.92     11.40 o 
   6  11   2       29.93       30.99      1.68 o 
   7  11   2      277.70      251.85      4.68 o 
   8  11   2       22.70       20.06      2.06 o 
   9  11   2       26.48       27.08      2.58 o 
  10  11   2        8.66        9.28      2.34 o 
 -10  12   2       22.89       21.70      2.90 o 
  -9  12   2       11.56       19.91      3.26 o 
  -8  12   2       16.30       16.86      2.30 o 
  -7  12   2       34.55       42.13      2.58 o 
  -6  12   2      373.83      362.83      6.60 o 
  -5  12   2      830.03      792.44      9.03 o 
  -4  12   2      153.91      151.55      3.46 o 
  -3  12   2       28.47       31.75      1.75 o 
  -2  12   2      608.68      577.85      8.23 o 
  -1  12   2       22.41       22.91      2.05 o 
   0  12   2       23.19       23.82      2.18 o 
   1  12   2      110.85      118.53      3.13 o 
   2  12   2      149.45      150.69      3.50 o 
   3  12   2      166.65      156.82      2.98 o 
   4  12   2      138.62      129.15      2.86 o 
   5  12   2      221.88      218.08      3.79 o 
   6  12   2       94.65       86.93      2.52 o 
   7  12   2       82.24       73.18      3.02 o 
   8  12   2        0.00       -0.74      1.43 o 
   9  12   2       31.92       36.68      2.94 o 
  10  12   2        1.44        9.69      4.48 o 
 -10  13   2       14.96       11.80      2.62 o 
  -9  13   2       28.06       26.97      2.84 o 
  -8  13   2        1.20        0.45      1.96 o 
  -7  13   2       17.10       16.66      1.99 o 
  -6  13   2       63.79       51.92      2.65 o 
  -5  13   2      220.59      221.15      4.03 o 
  -4  13   2      134.14      131.60      3.56 o 
  -3  13   2      106.91      120.76      3.03 o 
  -2  13   2       16.70       21.51      1.49 o 
  -1  13   2      107.58      119.67      4.40 o 
   0  13   2       12.84       10.82      1.93 o 
   1  13   2       86.10       83.08      2.91 o 
   2  13   2      218.72      231.74      4.80 o 
   3  13   2      177.27      157.31      3.79 o 
   4  13   2      378.12      376.13      5.90 o 
   5  13   2     1290.99     1225.31     13.03 o 
   6  13   2       48.53       49.02      2.05 o 
   7  13   2       92.77       90.54      3.32 o 
   8  13   2       19.22       21.92      2.85 o 
   9  13   2        2.08        6.81      2.21 o 
  -9  14   2       18.02       22.54      2.73 o 
  -8  14   2       27.84       28.74      3.08 o 
  -7  14   2        0.79        1.55      1.60 o 
  -6  14   2       40.49       40.18      2.79 o 
  -5  14   2      117.66      118.62      3.68 o 
  -4  14   2       50.63       55.93      2.35 o 
  -3  14   2      365.09      357.07      5.70 o 
  -2  14   2        4.96        8.75      1.95 o 
  -1  14   2      143.97      122.99      4.35 o 
   0  14   2       23.21       14.85      2.10 o 
   1  14   2       72.15       53.10      3.36 o 
   2  14   2     1014.56      915.87     12.91 o 
   3  14   2      100.70      112.51      3.79 o 
   4  14   2       65.60       59.54      2.86 o 
   5  14   2       35.78       36.56      2.16 o 
   6  14   2        0.00        0.62      1.26 o 
   7  14   2        0.33       -1.73      1.73 o 
   8  14   2       38.07       48.20      3.48 o 
   9  14   2       27.58       36.06      3.41 o 
  -9  15   2       11.80       18.19      3.59 o 
  -8  15   2        2.00        1.49      3.02 o 
  -7  15   2       85.59       88.38      4.35 o 
  -6  15   2        0.41        0.08      1.49 o 
  -5  15   2        2.22        6.68      1.66 o 
  -4  15   2      688.50      678.72      9.25 o 
  -3  15   2      176.25      186.16      3.92 o 
  -2  15   2       39.96       34.41      2.92 o 
  -1  15   2       64.23       64.85      3.56 o 
   0  15   2        2.78       12.71      2.18 o 
   1  15   2        1.25        7.23      1.95 o 
   2  15   2       10.38       15.35      2.53 o 
   3  15   2        4.16        6.58      2.23 o 
   4  15   2       81.64       86.07      3.67 o 
   5  15   2       72.28       75.30      2.86 o 
   6  15   2        7.38        6.84      2.08 o 
   7  15   2       48.90       53.24      5.23 o 
   8  15   2       45.79       38.33      3.32 o 
  -8  16   2      163.98      169.65      6.89 o 
  -7  16   2        1.18       -1.98      2.10 o 
  -6  16   2        0.60        3.77      1.70 o 
  -5  16   2       79.20       84.87      4.18 o 
  -4  16   2       23.85       19.39      2.60 o 
  -3  16   2       33.35       28.44      2.77 o 
  -2  16   2      109.39      110.56      4.59 o 
  -1  16   2       85.67       76.17      3.89 o 
   0  16   2      259.80      224.33      6.61 o 
   1  16   2       75.79       68.81      3.87 o 
   2  16   2      790.34      739.51     13.03 o 
   3  16   2       12.98        9.37      2.36 o 
   4  16   2       41.94       43.99      2.79 o 
   5  16   2        1.26        0.53      1.34 o 
   6  16   2       91.03       96.66      4.31 o 
   7  16   2        0.85        2.00      2.02 o 
   8  16   2       23.52       23.74      3.07 o 
  -8  17   2       23.53       21.53      5.48 o 
  -7  17   2       14.75        6.31      3.62 o 
  -6  17   2       82.98       91.30      5.00 o 
  -5  17   2      114.84      126.37      6.07 o 
  -4  17   2        4.47        1.83      2.09 o 
  -3  17   2      132.18      120.82      5.34 o 
  -2  17   2      146.50      139.00      6.07 o 
  -1  17   2       19.11       13.89      2.55 o 
   0  17   2      124.99       97.59      5.69 o 
   1  17   2        1.06        1.03      2.06 o 
   2  17   2       40.29       53.03      3.67 o 
   3  17   2      107.67       91.88      4.45 o 
   4  17   2        8.84        8.10      2.29 o 
   5  17   2       12.73       12.89      2.11 o 
   6  17   2        2.11        1.28      2.12 o 
   7  17   2        4.00        6.40      2.38 o 
  -7  18   2        0.72        3.25      3.09 o 
  -6  18   2       15.36       18.62      3.67 o 
  -5  18   2       48.51       43.63      3.62 o 
  -4  18   2        8.76        5.34      2.33 o 
  -3  18   2       18.02        6.37      3.58 o 
  -2  18   2       10.11       12.61      8.01 o 
  -1  18   2       27.38       29.28      3.46 o 
   0  18   2        9.49       14.57      2.81 o 
   1  18   2        9.17        4.85      2.20 o 
   2  18   2       29.37       31.93      3.56 o 
   3  18   2       28.08       31.63      3.22 o 
   4  18   2       84.74       96.18      4.91 o 
   5  18   2        2.73        0.20      2.53 o 
   6  18   2       52.74       63.14      4.94 o 
  -6  19   2        9.43        9.72      4.37 o 
  -5  19   2        0.90        0.21      2.90 o 
  -4  19   2      110.48      124.95      6.04 o 
  -3  19   2        3.63        6.61      2.75 o 
  -2  19   2       12.14       15.12      3.17 o 
  -1  19   2        1.54        5.19      3.67 o 
   0  19   2        1.20        0.82      2.25 o 
   1  19   2        0.94        1.15      2.16 o 
   2  19   2        2.29        3.24      2.42 o 
   3  19   2        0.00        4.85      2.42 o 
   4  19   2       42.29       51.87      4.45 o 
   5  19   2        2.59        3.35      2.80 o 
  -5  20   2        9.63       12.56      4.55 o 
  -4  20   2       68.20       73.33      5.96 o 
  -3  20   2       11.43       10.16      3.19 o 
  -2  20   2        5.84        5.53      3.17 o 
  -1  20   2       14.26       13.20      4.00 o 
   0  20   2        3.39        1.96      2.82 o 
   1  20   2       28.78       30.63      3.75 o 
   2  20   2        0.01        1.62      2.61 o 
   3  20   2        1.72        2.64      3.23 o 
   4  20   2       56.23       60.91      4.74 o 
  -4  21   2       31.68       37.87     11.73 o 
  -3  21   2        0.02        3.82      2.98 o 
  -2  21   2        0.81       -2.04      2.82 o 
  -1  21   2       12.10       17.39      5.54 o 
   0  21   2        0.80       -0.37      3.03 o 
   1  21   2        0.49       -2.43      3.09 o 
   2  21   2       37.48       50.28      4.87 o 
   3  21   2        3.98        2.69      2.59 o 
  -1  22   2        0.28        1.96      9.33 o 
   0  22   2      142.06      165.47     13.56 o 
 -11   0   3       12.85       12.81      3.58 o 
  -9   0   3       16.29       17.05      3.34 o 
  -7   0   3       33.07       27.97      3.42 o 
  -5   0   3      645.24      700.57     14.99 o 
  -3   0   3      469.96      514.47      7.70 o 
  -1   0   3     9597.32     9238.01     88.38 o 
   1   0   3       20.19       30.28      0.96 o 
   3   0   3     2746.41     2472.54     29.92 o 
   5   0   3       94.90      104.28      2.61 o 
   7   0   3      922.44      834.22     15.64 o 
   9   0   3      166.87      164.25      7.00 o 
  11   0   3       28.96       23.66      5.67 o 
 -12   1   3      270.59      276.91      7.85 o 
 -11   1   3        1.88        1.35      1.98 o 
 -10   1   3       25.87       21.90      3.21 o 
  -9   1   3       42.19       48.27      3.40 o 
  -8   1   3       42.34       44.54      2.93 o 
  -7   1   3        1.30        2.91      1.55 o 
  -6   1   3      609.11      639.52     10.29 o 
  -5   1   3      205.22      201.10      4.26 o 
  -4   1   3       28.67       33.55      1.57 o 
  -3   1   3       61.15       83.97      2.15 o 
  -2   1   3    33406.95    32574.52    255.54 o 
  -1   1   3     6599.52     6343.10     41.41 o 
   0   1   3       82.31       82.24      1.00 o 
   1   1   3      120.40      130.30      1.37 o 
   2   1   3       47.30       69.61      1.05 o 
   3   1   3      296.33      360.17      3.16 o 
   4   1   3       34.11       50.76      1.31 o 
   5   1   3      114.21      113.63      1.98 o 
   6   1   3      304.34      275.76      3.65 o 
   7   1   3      916.64      847.48      9.36 o 
   8   1   3      545.79      533.54      9.32 o 
   9   1   3      149.51      148.02      5.72 o 
  10   1   3       19.76       22.28      2.71 o 
  11   1   3        0.15       -0.53      1.97 o 
 -12   2   3        3.36        7.59      2.74 o 
 -11   2   3        2.00        0.43      2.04 o 
 -10   2   3        3.49        4.34      2.53 o 
  -9   2   3       22.66       21.89      2.48 o 
  -8   2   3      134.38      139.80      4.56 o 
  -7   2   3      237.20      215.07      4.73 o 
  -6   2   3      437.04      449.76      6.74 o 
  -5   2   3        8.23       10.58      1.02 o 
  -4   2   3     1044.26     1147.38     12.43 o 
  -3   2   3      602.89      646.52      6.61 o 
  -2   2   3      487.68      512.20      4.91 o 
  -1   2   3     1930.57     1837.03     12.96 o 
   0   2   3       52.10       56.99      0.88 o 
   1   2   3      894.49      912.00      7.68 o 
   2   2   3      108.46      116.32      1.56 o 
   3   2   3     1921.74     2033.08     16.16 o 
   4   2   3        0.21        4.89      0.52 o 
   5   2   3        8.61       15.74      0.90 o 
   6   2   3        8.17       12.89      0.92 o 
   7   2   3       32.26       35.48      1.54 o 
   8   2   3       82.98       91.52      3.56 o 
   9   2   3       20.91       23.68      2.41 o 
  10   2   3       42.04       47.53      3.53 o 
  11   2   3       18.66       13.94      2.56 o 
 -12   3   3      230.18      248.71      7.58 o 
 -11   3   3      174.88      183.00      6.18 o 
 -10   3   3       20.01       23.55      4.56 o 
  -9   3   3       64.99       61.82      4.15 o 
  -8   3   3      176.88      178.22      5.12 o 
  -7   3   3      179.11      189.30      3.97 o 
  -6   3   3       92.22       90.13      2.29 o 
  -5   3   3       26.80       30.12      1.12 o 
  -4   3   3      356.81      369.72      5.05 o 
  -3   3   3        9.93       15.62      0.92 o 
  -2   3   3     1253.59     1310.38     11.22 o 
  -1   3   3     1390.62     1339.45     10.16 o 
   0   3   3       75.61       68.42      1.03 o 
   2   3   3     2949.98     2932.72     24.72 o 
   3   3   3        1.10        6.23      0.55 o 
   4   3   3      179.20      208.83      2.53 o 
   5   3   3      711.58      693.22      6.82 o 
   6   3   3       83.75       82.66      1.90 o 
   7   3   3      324.47      295.64      4.29 o 
   8   3   3     1321.12     1227.17     16.59 o 
   9   3   3       18.06       16.07      2.12 o 
  10   3   3        3.03        4.72      1.86 o 
  11   3   3       14.18       15.62      2.72 o 
 -12   4   3        4.51       14.81      3.00 o 
 -11   4   3       97.71      104.11      4.89 o 
 -10   4   3       92.70      101.00      5.36 o 
  -9   4   3       19.67       16.15      2.58 o 
  -8   4   3      116.50      135.04      4.58 o 
  -7   4   3      204.92      204.65      3.77 o 
  -6   4   3      102.58      113.15      3.30 o 
  -5   4   3        5.80       10.39      1.11 o 
  -4   4   3      338.34      327.13      5.37 o 
  -3   4   3      169.94      181.43      3.23 o 
  -2   4   3      128.55      125.84      1.74 o 
  -1   4   3      375.72      352.40      3.41 o 
   0   4   3      577.89      563.99      4.65 o 
   1   4   3      199.30      220.67      2.18 o 
   2   4   3      158.13      174.46      2.01 o 
   3   4   3     3339.35     3408.93     27.99 o 
   4   4   3       96.43      130.13      2.05 o 
   5   4   3       33.28       38.03      1.28 o 
   6   4   3      130.76      129.22      2.36 o 
   7   4   3      158.50      156.00      3.27 o 
   8   4   3       37.10       44.23      2.45 o 
   9   4   3        7.50        8.67      1.94 o 
  10   4   3        8.40        9.25      2.12 o 
  11   4   3       94.71       99.60      4.64 o 
 -12   5   3       30.34       29.21      4.15 o 
 -11   5   3       57.67       57.02      4.38 o 
 -10   5   3        8.84       14.26      2.96 o 
  -9   5   3        8.22        9.94      2.18 o 
  -8   5   3       69.45       72.35      3.97 o 
  -7   5   3       82.42       82.12      3.18 o 
  -6   5   3        5.49        2.79      1.29 o 
  -5   5   3       14.30       14.87      1.86 o 
  -4   5   3       27.65       42.92      1.48 o 
  -3   5   3       21.28       33.26      1.22 o 
  -2   5   3      251.35      256.40      3.24 o 
  -1   5   3      439.58      416.16      4.66 o 
   0   5   3     1313.47     1262.90     10.92 o 
   1   5   3        4.00        5.97      0.46 o 
   3   5   3       34.21       33.09      1.04 o 
   4   5   3      237.71      256.16      3.10 o 
   5   5   3       14.14       15.51      1.07 o 
   6   5   3       40.64       37.08      1.43 o 
   7   5   3      446.69      395.39      5.85 o 
   8   5   3       13.54       12.69      1.69 o 
   9   5   3      100.14       97.75      3.97 o 
  10   5   3        0.01        0.50      1.73 o 
  11   5   3       82.72       86.45      4.79 o 
 -12   6   3       12.93       15.32      2.94 o 
 -11   6   3        3.92        5.77      3.21 o 
 -10   6   3       21.13       18.72      3.11 o 
  -9   6   3       75.04       79.06      3.97 o 
  -8   6   3       48.16       60.75      2.92 o 
  -7   6   3      218.31      239.31      5.27 o 
  -6   6   3      224.13      222.49      4.76 o 
  -5   6   3        5.29       10.26      1.27 o 
  -4   6   3       23.81       27.15      1.34 o 
  -3   6   3     1430.21     1422.93     13.46 o 
  -2   6   3       74.70       70.93      1.78 o 
  -1   6   3        3.21       10.86      0.89 o 
   0   6   3       73.28       80.64      2.01 o 
   1   6   3     2012.29     2088.23     18.07 o 
   2   6   3     1368.59     1538.13     12.48 o 
   4   6   3       66.45       72.54      1.58 o 
   5   6   3       93.10       82.20      1.82 o 
   6   6   3        1.27        1.22      0.78 o 
   7   6   3        0.04        7.36      1.25 o 
   8   6   3        8.52        5.87      1.45 o 
   9   6   3        4.01        2.64      1.62 o 
  10   6   3        8.66        8.60      2.06 o 
  11   6   3        1.00        2.78      2.08 o 
 -11   7   3      110.83      109.45      6.11 o 
 -10   7   3       25.17       29.16      3.63 o 
  -9   7   3       14.05       17.12      2.40 o 
  -8   7   3       11.33       10.17      1.79 o 
  -7   7   3        4.65        7.15      1.63 o 
  -6   7   3       88.14       84.75      4.72 o 
  -5   7   3       83.93      106.21      2.82 o 
  -4   7   3      259.66      247.01      4.33 o 
  -3   7   3       10.68       17.97      0.94 o 
  -2   7   3      167.23      164.69      3.53 o 
  -1   7   3      441.13      525.95      6.85 o 
   0   7   3      376.10      437.33      4.87 o 
   1   7   3       49.93       74.04      1.94 o 
   2   7   3       95.91      106.92      1.90 o 
   3   7   3      106.87      109.96      1.90 o 
   4   7   3       93.19       82.85      1.73 o 
   5   7   3       53.46       49.63      1.50 o 
   6   7   3        0.17        1.40      0.86 o 
   7   7   3       11.22       13.11      1.46 o 
   8   7   3      128.00      116.42      3.52 o 
   9   7   3        8.44        9.93      1.71 o 
  10   7   3        0.01       -0.77      1.79 o 
  11   7   3       10.74        8.64      2.38 o 
 -11   8   3       31.56       36.65      4.03 o 
 -10   8   3       72.60       75.04      5.02 o 
  -9   8   3       90.02       90.11      4.32 o 
  -8   8   3        5.40        5.85      1.94 o 
  -7   8   3      437.17      459.82      7.81 o 
  -6   8   3        0.02        1.50      1.02 o 
  -5   8   3      124.95      129.92      3.50 o 
  -4   8   3      136.48      131.36      3.81 o 
  -3   8   3      126.86      139.32      2.63 o 
  -2   8   3      245.51      242.82      4.68 o 
  -1   8   3       20.76       18.58      1.24 o 
   0   8   3      351.45      384.43      5.35 o 
   1   8   3       82.94       89.83      2.19 o 
   2   8   3       34.97       24.67      0.99 o 
   3   8   3     1004.30      961.07      8.47 o 
   4   8   3       19.08       16.88      1.01 o 
   5   8   3       97.65       91.18      2.05 o 
   6   8   3        0.51        1.45      0.94 o 
   7   8   3       80.52       67.97      2.47 o 
   8   8   3       21.28       22.09      1.88 o 
   9   8   3       17.80       19.14      2.06 o 
  10   8   3       40.87       41.31      3.25 o 
 -11   9   3        2.00        5.19      2.44 o 
 -10   9   3       34.51       30.64      3.85 o 
  -9   9   3       61.20       66.33      3.91 o 
  -8   9   3      302.71      282.06      6.89 o 
  -7   9   3        0.24        4.91      1.69 o 
  -6   9   3       13.53        8.55      1.34 o 
  -5   9   3       97.03       83.23      2.44 o 
  -4   9   3      405.69      438.16      6.03 o 
  -3   9   3      928.86      999.89     10.30 o 
  -2   9   3        9.08        6.36      0.97 o 
  -1   9   3      280.75      250.37      3.98 o 
   0   9   3        8.34       14.06      1.23 o 
   1   9   3        4.98        1.15      0.75 o 
   2   9   3        0.53        1.79      0.62 o 
   3   9   3        0.01        2.00      0.68 o 
   4   9   3        0.08       -0.58      0.73 o 
   5   9   3      177.55      175.92      3.29 o 
   6   9   3        2.88        8.06      1.13 o 
   7   9   3        0.74        1.25      1.20 o 
   8   9   3        0.41        2.87      1.33 o 
   9   9   3       39.75       45.35      3.13 o 
  10   9   3        1.22        1.49      2.00 o 
 -11  10   3       31.13       35.41      3.47 o 
 -10  10   3       20.22       20.17      3.47 o 
  -9  10   3       24.54       16.28      2.71 o 
  -8  10   3        0.35        2.83      1.96 o 
  -7  10   3      138.17      138.04      3.79 o 
  -6  10   3        0.06       -0.85      1.17 o 
  -5  10   3       97.74       83.49      2.51 o 
  -4  10   3        7.01        3.84      0.91 o 
  -3  10   3       30.99       30.30      1.40 o 
  -2  10   3       16.06       21.62      1.25 o 
  -1  10   3      112.84      121.94      3.23 o 
   0  10   3       21.59       27.46      1.55 o 
   1  10   3      208.07      212.67      4.02 o 
   2  10   3      147.41      145.41      2.82 o 
   3  10   3      672.74      688.90      7.43 o 
   4  10   3      349.60      304.66      3.87 o 
   5  10   3       95.25       97.13      2.30 o 
   6  10   3       19.18       18.49      1.72 o 
   7  10   3      235.00      208.39      4.22 o 
   8  10   3       12.95       14.82      1.67 o 
   9  10   3       23.36       30.07      2.71 o 
  10  10   3        3.41        1.94      2.02 o 
 -10  11   3      127.31      146.93      6.82 o 
  -9  11   3       31.92       33.31      3.28 o 
  -8  11   3      117.04      120.31      4.78 o 
  -7  11   3        3.63        8.17      1.66 o 
  -6  11   3        1.12        3.22      1.30 o 
  -5  11   3      193.95      194.72      3.96 o 
  -4  11   3      424.77      439.26      6.52 o 
  -3  11   3      596.76      605.73      7.35 o 
  -2  11   3        6.36        4.00      1.16 o 
  -1  11   3      813.20      879.74     13.30 o 
   0  11   3        2.80       -0.04      1.00 o 
   1  11   3      588.49      553.12      8.71 o 
   2  11   3      529.35      512.44      6.75 o 
   3  11   3      243.34      257.20      3.91 o 
   4  11   3      561.46      519.72      6.27 o 
   5  11   3       41.74       37.33      2.13 o 
   6  11   3      311.32      281.51      4.77 o 
   7  11   3       55.77       50.67      2.32 o 
   8  11   3        4.78        6.08      1.67 o 
   9  11   3        5.66        5.63      2.04 o 
  10  11   3       12.06        8.82      2.40 o 
 -10  12   3        1.98        1.28      2.78 o 
  -9  12   3      219.41      222.41      7.77 o 
  -8  12   3       69.84       63.63      3.80 o 
  -7  12   3       37.64       42.90      2.49 o 
  -6  12   3       10.48       10.52      1.58 o 
  -5  12   3       43.63       47.86      2.23 o 
  -4  12   3        5.59        3.32      1.41 o 
  -3  12   3       63.18       65.61      2.19 o 
  -2  12   3        1.21        1.26      0.88 o 
  -1  12   3        1.43        1.78      1.43 o 
   0  12   3       71.26       61.50      2.39 o 
   1  12   3       35.13       36.88      2.18 o 
   2  12   3       54.09       54.73      2.24 o 
   3  12   3       32.92       40.14      1.83 o 
   4  12   3       88.36       77.06      2.31 o 
   5  12   3        0.60        6.89      1.20 o 
   6  12   3        8.12        9.04      1.61 o 
   7  12   3       14.16       14.96      1.65 o 
   8  12   3        6.91        7.87      1.76 o 
   9  12   3        0.20        2.79      1.89 o 
 -10  13   3        7.30        3.67      3.02 o 
  -9  13   3        3.56        6.30      2.98 o 
  -8  13   3       19.03       18.69      2.72 o 
  -7  13   3        0.00        1.96      1.85 o 
  -6  13   3      244.98      247.18      5.34 o 
  -5  13   3      291.72      300.69      5.31 o 
  -4  13   3       22.31       18.99      1.64 o 
  -3  13   3       66.82       62.73      2.18 o 
  -2  13   3       46.47       47.49      2.99 o 
  -1  13   3      351.36      330.45      7.05 o 
   0  13   3       48.04       43.23      2.29 o 
   1  13   3      940.66      945.51     11.81 o 
   2  13   3      437.44      469.77      8.94 o 
   3  13   3       67.96       68.90      2.93 o 
   4  13   3       89.78       91.61      2.75 o 
   5  13   3       63.44       58.28      2.32 o 
   6  13   3      272.00      251.18      4.99 o 
   7  13   3        0.60        3.74      1.95 o 
   8  13   3        5.59        9.79      2.26 o 
   9  13   3       57.56       58.27      4.59 o 
  -9  14   3      233.19      248.27      9.11 o 
  -8  14   3       58.01       49.60      3.62 o 
  -7  14   3      192.60      206.80      6.12 o 
  -6  14   3        0.27        2.09      1.54 o 
  -5  14   3        9.03       12.61      1.67 o 
  -4  14   3        9.81        8.34      1.43 o 
  -3  14   3       23.55       19.21      1.52 o 
  -2  14   3        3.06        5.39      2.32 o 
  -1  14   3        0.64       -0.14      1.57 o 
   0  14   3        1.51        7.94      1.88 o 
   1  14   3      742.41      679.50     10.38 o 
   2  14   3       72.76       65.45      3.49 o 
   3  14   3      205.10      206.86      5.19 o 
   4  14   3       58.86       48.96      2.75 o 
   5  14   3       90.66       87.42      3.04 o 
   6  14   3       28.88       27.70      2.31 o 
   7  14   3        3.88        9.06      2.21 o 
   8  14   3        0.01        2.56      2.18 o 
  -9  15   3       27.31       20.47      3.56 o 
  -8  15   3       30.74       34.76      3.34 o 
  -7  15   3        1.38        1.27      1.96 o 
  -6  15   3      152.18      147.67      4.30 o 
  -5  15   3       78.70       88.72      3.44 o 
  -4  15   3        3.55        9.06      1.50 o 
  -3  15   3      134.19      123.98      4.05 o 
  -2  15   3        3.91        4.40      1.83 o 
  -1  15   3      206.11      201.39      5.71 o 
   0  15   3       85.24       75.69      3.43 o 
   1  15   3       68.47       75.51      3.88 o 
   2  15   3        0.38        1.18      1.88 o 
   3  15   3       15.40       14.24      2.36 o 
   4  15   3        0.06        1.12      1.58 o 
   5  15   3       30.76       38.16      2.34 o 
   6  15   3       26.80       25.91      2.51 o 
   7  15   3        1.78        0.44      1.92 o 
   8  15   3        9.47        8.12      2.43 o 
  -8  16   3       12.86        8.58      3.86 o 
  -7  16   3       23.30       19.62      3.56 o 
  -6  16   3        0.07        2.79      2.73 o 
  -5  16   3        3.41        2.46      2.09 o 
  -4  16   3      279.64      262.88      6.73 o 
  -3  16   3        0.03        0.60      1.63 o 
  -2  16   3        5.44        3.75      1.99 o 
  -1  16   3       22.43       19.46      2.72 o 
   0  16   3      338.97      325.21      7.79 o 
   1  16   3      303.59      301.04      8.04 o 
   2  16   3      154.81      160.46      6.68 o 
   3  16   3        4.10        3.41      1.99 o 
   4  16   3        0.30        0.74      1.76 o 
   5  16   3        1.65        0.55      1.49 o 
   6  16   3       96.52      112.05      4.68 o 
   7  16   3        2.46        5.55      2.24 o 
  -8  17   3       14.43        8.99      6.21 o 
  -7  17   3        1.11       -2.51      2.81 o 
  -6  17   3        0.54       -2.43      2.43 o 
  -5  17   3       16.12       17.51      2.68 o 
  -4  17   3        4.93        6.88      2.30 o 
  -3  17   3       69.57       76.99      4.21 o 
  -2  17   3       12.20       10.14      2.72 o 
  -1  17   3        8.47       11.96      2.79 o 
   0  17   3       70.24       72.68      4.38 o 
   1  17   3        3.47        4.39      2.29 o 
   2  17   3       47.22       36.55      3.28 o 
   3  17   3        1.02        1.96      2.19 o 
   4  17   3      107.05      117.67      5.02 o 
   5  17   3      144.65      162.13      4.66 o 
   6  17   3       15.19       13.83      2.58 o 
   7  17   3        1.37        1.02      2.22 o 
  -7  18   3       39.86       41.60      8.16 o 
  -6  18   3        0.81       -1.57      3.54 o 
  -5  18   3       23.78       19.04      4.31 o 
  -4  18   3      105.02      106.38      5.41 o 
  -3  18   3        3.77        7.11      2.77 o 
  -2  18   3        0.81        1.79      2.37 o 
  -1  18   3       48.58       35.12      3.79 o 
   0  18   3       63.35       54.66      3.90 o 
   1  18   3        5.31        5.79      2.26 o 
   2  18   3        0.92        1.22      2.04 o 
   3  18   3       91.75       93.53      5.11 o 
   4  18   3        1.88        4.22      2.29 o 
   5  18   3        8.96       12.51      3.30 o 
   6  18   3      134.63      162.69      5.78 o 
  -6  19   3       12.07        9.78      4.15 o 
  -5  19   3       23.05       22.89      4.86 o 
  -4  19   3        0.00        3.09      2.68 o 
  -3  19   3       32.12       32.33      3.81 o 
  -2  19   3        0.86        0.55      2.86 o 
  -1  19   3        6.01        0.38      2.55 o 
   0  19   3       27.52       32.86      3.46 o 
   1  19   3        0.86       -1.11      2.15 o 
   2  19   3       18.71       16.36      3.04 o 
   3  19   3        8.12        8.05      2.77 o 
   4  19   3       65.53       73.93      5.35 o 
   5  19   3        0.40       -1.50      2.74 o 
  -5  20   3        1.49        4.18      4.17 o 
  -4  20   3       15.04       16.70      3.60 o 
  -3  20   3        1.23        3.04      2.74 o 
  -2  20   3       20.97       27.37      4.88 o 
  -1  20   3        1.91       -0.41      2.88 o 
   0  20   3       25.69       24.08      3.31 o 
   1  20   3        4.89        4.09      2.60 o 
   2  20   3       42.74       45.55      4.31 o 
   3  20   3        9.00       13.96      3.06 o 
   4  20   3       29.07       24.20      4.49 o 
  -3  21   3        4.58        3.76      3.00 o 
  -2  21   3        0.36       -2.70      2.70 o 
  -1  21   3       19.26       14.10      3.59 o 
   0  21   3       90.11      110.57      6.51 o 
   1  21   3        7.60        5.94      3.17 o 
   2  21   3        3.54       -1.36      2.93 o 
 -12   0   4       21.07       17.18      4.30 o 
 -10   0   4       28.50       31.40      6.76 o 
  -8   0   4     2027.79     1966.84     38.52 o 
  -6   0   4        3.91        4.43      2.11 o 
  -4   0   4     1302.05     1401.02     26.59 o 
  -2   0   4      302.71      341.86      6.58 o 
   0   0   4     1797.80     1806.09     17.30 o 
   2   0   4     4057.55     3685.16     43.78 o 
   4   0   4      435.55      497.11      7.31 o 
   6   0   4        9.95        8.09      1.38 o 
   8   0   4        0.00       -1.22      2.11 o 
  10   0   4       10.65       13.14      3.24 o 
 -12   1   4       96.43       91.75      5.07 o 
 -11   1   4        6.35        4.74      5.31 o 
 -10   1   4       14.59        6.86      3.66 o 
  -9   1   4       37.97       39.30      3.11 o 
  -8   1   4      422.39      387.93      8.17 o 
  -7   1   4      233.20      219.57      4.94 o 
  -6   1   4       56.50       57.18      2.84 o 
  -5   1   4       34.35       53.84      4.68 o 
  -4   1   4     1544.07     1465.50     19.60 o 
  -3   1   4      234.58      250.75      3.41 o 
  -2   1   4       20.69       17.76      0.73 o 
  -1   1   4       85.35       95.40      1.50 o 
   0   1   4     1136.39     1150.94      8.33 o 
   1   1   4      143.66      148.96      2.07 o 
   2   1   4     3607.74     3717.29     33.36 o 
   3   1   4      791.51      899.42      7.88 o 
   4   1   4      426.39      391.40      4.26 o 
   5   1   4        8.13       11.03      0.84 o 
   6   1   4      311.18      323.83      4.19 o 
   7   1   4      968.87      935.43     11.41 o 
   8   1   4      162.65      161.69      4.35 o 
   9   1   4        0.01       -0.35      1.58 o 
  10   1   4        7.71        8.15      2.03 o 
  11   1   4       65.34       71.86      4.18 o 
 -12   2   4        1.33       -0.60      2.63 o 
 -11   2   4        5.64       10.50      3.02 o 
 -10   2   4       75.93       67.31      6.00 o 
  -9   2   4       44.01       45.11      4.18 o 
  -8   2   4        3.59        4.70      2.01 o 
  -7   2   4       25.00       28.22      1.85 o 
  -6   2   4      377.30      352.52      5.68 o 
  -5   2   4      159.93      218.92      3.87 o 
  -4   2   4      931.25      917.17     13.15 o 
  -3   2   4     4548.43     5101.09     48.34 o 
  -2   2   4     2427.12     2406.38     19.12 o 
  -1   2   4     3316.33     3138.90     22.25 o 
   0   2   4      315.85      291.52      2.61 o 
   1   2   4      646.53      644.83      5.44 o 
   2   2   4      196.42      183.11      2.86 o 
   3   2   4      270.40      236.18      2.98 o 
   4   2   4        6.83        9.50      0.61 o 
   5   2   4      844.59      777.85      7.48 o 
   6   2   4       96.35       90.78      2.33 o 
   7   2   4      229.74      244.70      5.41 o 
   8   2   4      178.67      178.19      4.63 o 
   9   2   4       23.99       20.79      2.47 o 
  10   2   4       86.47       85.82      4.03 o 
  11   2   4        0.06       -1.94      1.94 o 
 -12   3   4       51.52       48.00      4.06 o 
 -11   3   4       21.23       18.94      3.45 o 
 -10   3   4       50.27       54.15      6.54 o 
  -9   3   4       76.46       68.53      3.71 o 
  -8   3   4      331.30      323.05      7.25 o 
  -7   3   4      205.34      203.50      4.64 o 
  -6   3   4       69.88       76.79      2.16 o 
  -5   3   4       15.16       16.05      1.39 o 
  -4   3   4      133.65      144.74      2.94 o 
  -3   3   4     2173.78     2117.80     21.80 o 
  -1   3   4      782.13      745.25      6.64 o 
   0   3   4      186.85      171.99      2.08 o 
   1   3   4       35.93       36.76      0.87 o 
   2   3   4     3277.42     3356.75     28.33 o 
   3   3   4       19.83       18.06      0.97 o 
   4   3   4      163.47      150.72      2.11 o 
   5   3   4      939.38      932.36      8.80 o 
   6   3   4       29.52       33.00      1.37 o 
   7   3   4      220.64      225.73      4.13 o 
   8   3   4       60.36       65.71      2.81 o 
   9   3   4       37.77       43.46      2.92 o 
  10   3   4        3.64        4.99      1.92 o 
  11   3   4       30.74       36.11      3.17 o 
 -12   4   4        3.05        5.76      2.69 o 
 -11   4   4       27.10       30.54      4.45 o 
 -10   4   4       90.32       98.00      6.92 o 
  -9   4   4       61.18       72.23      3.88 o 
  -8   4   4      172.49      147.03      4.87 o 
  -7   4   4       62.92       57.20      3.45 o 
  -6   4   4        4.72        7.65      1.11 o 
  -5   4   4       18.51       30.12      2.32 o 
  -4   4   4       30.98       33.81      1.96 o 
  -3   4   4     6806.40     6870.79     67.41 o 
  -2   4   4      424.83      422.12      5.36 o 
  -1   4   4      147.80      168.49      2.35 o 
   0   4   4      409.68      452.87      5.04 o 
   1   4   4      210.38      221.30      2.64 o 
   2   4   4      142.39      181.96      2.13 o 
   3   4   4       25.12       33.72      1.02 o 
   4   4   4       51.31       52.89      1.24 o 
   5   4   4       84.62       73.05      1.75 o 
   6   4   4      451.24      425.14      4.93 o 
   7   4   4      618.94      568.43      7.54 o 
   8   4   4      110.93      100.31      3.91 o 
   9   4   4       17.65       19.03      2.16 o 
  10   4   4        8.27        8.67      2.29 o 
  11   4   4        3.93        3.51      2.24 o 
 -12   5   4        8.28       12.21      4.29 o 
 -11   5   4       29.67       27.94      3.76 o 
 -10   5   4        0.70        2.40      2.46 o 
  -9   5   4        3.09        4.43      2.53 o 
  -8   5   4        0.03        1.16      1.78 o 
  -7   5   4      136.06      130.85      3.81 o 
  -6   5   4       14.02        7.95      1.68 o 
  -5   5   4       25.82       50.85      2.58 o 
  -4   5   4      854.10      802.52     12.02 o 
  -3   5   4      903.99      834.20     10.21 o 
  -2   5   4      943.58     1054.11     10.29 o 
  -1   5   4      189.54      189.90      3.03 o 
   0   5   4      357.37      292.73      3.30 o 
   1   5   4      254.28      261.83      3.17 o 
   2   5   4       16.96       28.59      0.89 o 
   3   5   4       52.07       69.88      1.38 o 
   4   5   4       26.97       34.84      1.16 o 
   5   5   4       49.84       36.31      1.25 o 
   6   5   4       34.30       27.13      1.30 o 
   7   5   4       44.10       46.42      2.29 o 
   8   5   4       31.52       27.09      2.06 o 
   9   5   4       10.39        4.89      1.70 o 
  10   5   4        5.99        4.70      2.06 o 
  11   5   4       29.17       38.25      3.55 o 
 -12   6   4       64.94       60.93      5.75 o 
 -11   6   4        3.59        2.29      2.76 o 
 -10   6   4        2.77       -0.38      2.53 o 
  -9   6   4       14.62        9.50      2.70 o 
  -8   6   4      175.91      176.88      6.50 o 
  -7   6   4      219.22      223.02      5.76 o 
  -6   6   4       85.46       86.54      3.56 o 
  -5   6   4      160.33      164.06      4.44 o 
  -4   6   4      119.05      133.73      4.30 o 
  -3   6   4      408.53      372.07      4.50 o 
  -2   6   4       25.02       17.22      1.22 o 
  -1   6   4      692.37      718.43      7.73 o 
   0   6   4      114.84      124.33      2.11 o 
   1   6   4       38.84       68.21      1.49 o 
   2   6   4      716.39      799.58      7.26 o 
   3   6   4       74.40       68.55      1.44 o 
   4   6   4       26.29       18.75      0.99 o 
   5   6   4        1.09        0.32      0.68 o 
   6   6   4      122.94      116.40      2.37 o 
   7   6   4      529.75      464.86      6.72 o 
   8   6   4        0.01        2.85      1.38 o 
   9   6   4      122.55      122.03      3.84 o 
  10   6   4       30.45       26.90      2.77 o 
 -11   7   4       20.67       25.26      4.29 o 
 -10   7   4       32.50       35.19      3.83 o 
  -9   7   4        8.34        8.45      2.16 o 
  -8   7   4       25.52       16.33      2.37 o 
  -7   7   4        5.23        1.62      1.77 o 
  -6   7   4       32.78       39.42      2.74 o 
  -5   7   4      137.12      124.25      4.00 o 
  -4   7   4      725.71      730.51      9.63 o 
  -3   7   4      467.43      515.27      6.91 o 
  -2   7   4      466.35      531.95      7.09 o 
  -1   7   4      772.09      779.96      8.74 o 
   0   7   4      852.34      897.01     11.71 o 
   1   7   4      305.08      353.93      4.50 o 
   2   7   4       43.63       38.67      1.20 o 
   3   7   4        4.95        5.42      0.75 o 
   4   7   4       37.29       56.76      1.53 o 
   5   7   4        4.86        2.27      0.79 o 
   6   7   4        0.08       -0.87      0.87 o 
   7   7   4        7.02        7.29      1.36 o 
   8   7   4       84.72       81.90      3.52 o 
   9   7   4       25.37       32.57      2.38 o 
  10   7   4       19.38       22.59      2.62 o 
 -11   8   4        0.50       -0.51      2.70 o 
 -10   8   4       34.47       52.94      5.11 o 
  -9   8   4        2.66        0.93      2.03 o 
  -8   8   4       11.23       14.05      2.09 o 
  -7   8   4      118.71      114.48      4.41 o 
  -6   8   4        8.45        9.61      1.99 o 
  -5   8   4        0.64        3.52      1.09 o 
  -4   8   4      633.49      605.72      8.47 o 
  -3   8   4      666.32      669.25      8.99 o 
  -2   8   4     1550.88     1658.83     18.80 o 
  -1   8   4      190.01      175.18      3.32 o 
   0   8   4       79.30      106.53      2.13 o 
   1   8   4       10.05       13.75      0.90 o 
   2   8   4        2.40        7.85      0.70 o 
   3   8   4      142.10      114.14      2.42 o 
   4   8   4      307.40      273.19      3.56 o 
   5   8   4      248.59      254.91      3.54 o 
   6   8   4        0.92        3.38      1.05 o 
   7   8   4      128.03       96.49      2.90 o 
   8   8   4      134.99      121.39      3.54 o 
   9   8   4        1.03        3.48      1.59 o 
  10   8   4        6.10        7.19      2.10 o 
 -11   9   4        0.36        6.73      3.07 o 
 -10   9   4       18.56       19.31      3.39 o 
  -9   9   4      121.06      111.15      4.80 o 
  -8   9   4       25.86       31.82      3.19 o 
  -7   9   4     1041.57      940.63     13.33 o 
  -6   9   4      424.88      412.93      7.42 o 
  -5   9   4       24.06       23.37      1.62 o 
  -4   9   4       40.28       24.59      1.70 o 
  -3   9   4        1.96        8.74      1.27 o 
  -2   9   4       98.25      108.38      2.78 o 
  -1   9   4       18.63       18.87      1.53 o 
   0   9   4        0.01        0.89      0.63 o 
   1   9   4      653.95      706.97      9.03 o 
   2   9   4       32.49       43.03      1.50 o 
   3   9   4      778.17      796.96      8.33 o 
   4   9   4       59.38       73.61      2.15 o 
   5   9   4      158.56      155.07      2.86 o 
   6   9   4      126.91      127.39      3.59 o 
   7   9   4       19.54       19.04      1.72 o 
   8   9   4       98.19       89.04      3.15 o 
   9   9   4       11.44        8.79      2.70 o 
  10   9   4       11.89       16.42      2.44 o 
 -11  10   4       19.04       16.38      3.65 o 
 -10  10   4        9.86       12.13      3.22 o 
  -9  10   4        8.03        9.89      2.44 o 
  -8  10   4       27.34       24.79      2.76 o 
  -7  10   4       46.96       50.95      3.61 o 
  -6  10   4      165.59      164.67      3.57 o 
  -5  10   4       11.25       14.04      1.41 o 
  -4  10   4      165.68      177.33      3.18 o 
  -3  10   4      822.88      807.15     11.61 o 
  -2  10   4       69.04       67.40      2.66 o 
  -1  10   4      238.08      221.24      4.78 o 
   0  10   4      269.79      265.72      4.71 o 
   1  10   4       10.62        7.63      1.43 o 
   2  10   4        9.87       13.88      1.29 o 
   3  10   4      880.05      824.71      8.72 o 
   4  10   4      244.90      216.67      3.38 o 
   5  10   4      422.71      400.32      5.18 o 
   6  10   4       27.17       30.29      1.85 o 
   7  10   4        1.22        0.97      1.21 o 
   8  10   4        1.75        3.07      1.41 o 
   9  10   4       75.50       86.28      4.00 o 
  10  10   4        4.82        9.63      3.91 o 
 -10  11   4      171.97      192.00      8.39 o 
  -9  11   4      301.99      310.20      7.88 o 
  -8  11   4       79.86       86.90      4.36 o 
  -7  11   4      374.66      351.53      6.98 o 
  -6  11   4      109.45       97.53      3.07 o 
  -5  11   4      502.07      446.49      6.53 o 
  -4  11   4      147.40      134.12      2.79 o 
  -3  11   4       52.60       59.91      2.09 o 
  -2  11   4        6.51        6.69      0.99 o 
  -1  11   4        4.02       12.22      1.58 o 
   0  11   4        2.35        2.12      1.01 o 
   1  11   4       53.39       64.66      2.27 o 
   2  11   4      249.17      246.94      4.34 o 
   3  11   4     1951.41     1865.39     18.35 o 
   4  11   4      488.39      459.06      6.05 o 
   5  11   4        7.29        8.43      1.28 o 
   6  11   4       35.53       36.97      2.02 o 
   7  11   4       31.96       32.87      2.07 o 
   8  11   4        9.27        7.55      1.69 o 
   9  11   4        7.69       14.20      2.25 o 
 -10  12   4        0.10        4.67      2.95 o 
  -9  12   4       11.83        6.97      2.52 o 
  -8  12   4        7.41        1.13      2.13 o 
  -7  12   4       94.84      100.22      4.43 o 
  -6  12   4       41.65       49.40      3.38 o 
  -5  12   4       30.82       26.04      1.80 o 
  -4  12   4      409.46      417.49      6.23 o 
  -3  12   4      289.78      260.97      4.96 o 
  -2  12   4       75.70       80.70      2.34 o 
  -1  12   4       64.22       65.46      2.79 o 
   0  12   4      130.39      146.25      3.53 o 
   1  12   4       60.49       68.84      2.55 o 
   2  12   4      225.45      219.58      4.24 o 
   3  12   4       64.76       63.97      2.68 o 
   4  12   4       43.50       43.18      2.08 o 
   5  12   4      281.74      272.67      4.48 o 
   6  12   4       11.42       11.30      1.55 o 
   7  12   4       17.08       20.03      1.80 o 
   8  12   4       17.24       15.10      2.23 o 
   9  12   4        0.15        3.17      2.34 o 
 -10  13   4        7.98        5.22      3.17 o 
  -9  13   4       78.04       84.54      4.68 o 
  -8  13   4        8.08        8.06      2.32 o 
  -7  13   4       66.50       66.22      3.79 o 
  -6  13   4        2.47        3.47      1.58 o 
  -5  13   4       37.53       38.48      2.08 o 
  -4  13   4      317.51      314.17      5.26 o 
  -3  13   4       45.35       45.97      2.17 o 
  -2  13   4       70.69       69.91      3.60 o 
  -1  13   4       40.81       25.44      2.42 o 
   0  13   4      716.65      774.15     10.26 o 
   1  13   4      232.53      226.10      5.76 o 
   2  13   4       34.57       33.53      3.20 o 
   3  13   4      886.28      824.51     12.47 o 
   4  13   4      301.33      299.35      5.42 o 
   5  13   4       46.07       35.67      2.39 o 
   6  13   4        1.48       -0.17      1.55 o 
   7  13   4       18.05       18.49      2.15 o 
   8  13   4        8.64        8.85      2.41 o 
  -9  14   4       83.80       82.71      5.12 o 
  -8  14   4       51.00       59.05      3.91 o 
  -7  14   4       40.68       45.34      3.33 o 
  -6  14   4      144.62      137.07      4.82 o 
  -5  14   4        6.77        6.76      1.43 o 
  -4  14   4        1.61        6.70      1.31 o 
  -3  14   4      291.85      262.12      5.64 o 
  -2  14   4      131.36      102.83      4.22 o 
  -1  14   4      312.72      239.03      6.12 o 
   0  14   4      360.45      366.84      6.97 o 
   1  14   4        6.60       14.82      2.24 o 
   2  14   4       12.61        6.15      2.30 o 
   3  14   4       49.29       48.87      3.24 o 
   4  14   4        5.30        8.12      1.66 o 
   5  14   4       34.41       27.19      2.23 o 
   6  14   4        0.10        2.59      1.56 o 
   7  14   4        1.75        3.18      2.02 o 
   8  14   4      128.79      150.03      7.25 o 
  -9  15   4        7.77        6.72      3.22 o 
  -8  15   4       61.66       63.56      4.11 o 
  -7  15   4       68.84       75.41      4.09 o 
  -6  15   4      101.74      112.81      4.49 o 
  -5  15   4      121.57      114.20      3.37 o 
  -4  15   4        1.51        3.21      1.71 o 
  -3  15   4        0.17        2.09      1.81 o 
  -2  15   4        2.24        1.54      1.80 o 
  -1  15   4      496.67      417.63      9.65 o 
   0  15   4       17.35       23.36      2.64 o 
   1  15   4        0.34        2.78      1.99 o 
   2  15   4      160.03      163.95      6.86 o 
   3  15   4        0.34        1.56      1.79 o 
   4  15   4       16.00       18.93      2.16 o 
   5  15   4        2.69        4.87      1.62 o 
   6  15   4        3.27        2.69      1.72 o 
   7  15   4        2.23        2.41      2.18 o 
   8  15   4        0.39        4.27      6.93 o 
  -8  16   4        0.88        5.83      3.32 o 
  -7  16   4       28.43       29.14      4.11 o 
  -6  16   4       28.68       38.93      4.22 o 
  -5  16   4      199.97      193.32      6.57 o 
  -4  16   4       24.54       20.24      2.35 o 
  -3  16   4        8.36        8.26      2.68 o 
  -2  16   4       29.91       26.28      3.29 o 
  -1  16   4       18.95       12.94      2.47 o 
   0  16   4       17.44       11.56      2.39 o 
   1  16   4       33.57       41.15      3.34 o 
   2  16   4       42.30       44.92      3.79 o 
   3  16   4        9.05        6.88      2.16 o 
   4  16   4        6.42       11.96      2.43 o 
   5  16   4       55.10       65.22      3.20 o 
   6  16   4       23.45       15.64      2.65 o 
   7  16   4        0.00        1.83      2.22 o 
  -7  17   4        5.92        8.57      3.96 o 
  -6  17   4        2.87       -1.13      3.34 o 
  -5  17   4       41.54       48.87      5.71 o 
  -4  17   4       38.81       39.99      3.63 o 
  -3  17   4        1.83       -2.27      2.27 o 
  -2  17   4       15.13       21.71      3.23 o 
  -1  17   4        1.34        1.44      2.00 o 
   0  17   4       14.67       18.22      2.94 o 
   1  17   4      151.16      134.24      6.45 o 
   2  17   4       32.31       37.31      3.26 o 
   3  17   4        1.52       -0.62      2.61 o 
   4  17   4       17.47       24.05      2.96 o 
   5  17   4       62.09       71.52      3.64 o 
   6  17   4       28.32       35.80      3.83 o 
  -7  18   4        0.00        6.06      4.10 o 
  -6  18   4       21.38       27.21      5.24 o 
  -5  18   4      115.17      107.50      7.85 o 
  -4  18   4       11.56        6.16      2.75 o 
  -3  18   4       18.71       22.12      3.38 o 
  -2  18   4        1.37        2.69      2.58 o 
  -1  18   4       46.54       31.77      3.29 o 
   0  18   4        2.46        7.28      2.33 o 
   1  18   4       95.18       91.23      4.64 o 
   2  18   4        9.06       11.34      2.52 o 
   3  18   4        0.81       -2.02      2.02 o 
   4  18   4       18.91       21.28      3.14 o 
   5  18   4      168.32      189.57      9.34 o 
  -6  19   4       86.09      109.21      8.45 o 
  -5  19   4        0.01       -0.15      4.12 o 
  -4  19   4       51.58       50.03      5.98 o 
  -3  19   4        8.00        3.45      2.73 o 
  -2  19   4       14.29       14.54      3.93 o 
  -1  19   4       61.62       62.79      4.43 o 
   0  19   4        1.06        0.81      2.44 o 
   1  19   4       15.29       17.55      2.94 o 
   2  19   4       31.31       32.84      3.52 o 
   3  19   4       19.90       22.82      4.01 o 
   4  19   4       27.15       24.99      3.64 o 
  -4  20   4        9.15       10.93      4.37 o 
  -3  20   4       12.87        8.62      3.18 o 
  -2  20   4       34.53       37.99      4.91 o 
  -1  20   4       41.45       40.29      5.04 o 
   0  20   4       65.57       72.80      4.64 o 
   1  20   4       20.52       11.31      2.85 o 
   2  20   4        4.11        2.02      2.44 o 
   3  20   4       45.99       52.89      5.50 o 
  -3  21   4        9.93       13.97      6.59 o 
  -2  21   4       18.65       15.17      3.89 o 
  -1  21   4        0.80        0.71      3.06 o 
   0  21   4        6.10        8.11      3.41 o 
   1  21   4        1.50       -0.43      2.72 o 
   2  21   4       15.63        9.07      7.47 o 
 -11   0   5        0.24        1.86      7.47 o 
  -9   0   5        0.00       -1.32      2.54 o 
  -7   0   5      768.16      808.02     18.53 o 
  -5   0   5      800.41      826.68     17.79 o 
  -3   0   5      778.55      732.23     11.11 o 
  -1   0   5      115.97      139.86      2.69 o 
   1   0   5     4504.79     4570.12     54.51 o 
   3   0   5     1274.14     1262.76     17.35 o 
   5   0   5      120.72      127.60      3.10 o 
   7   0   5      301.66      249.92      5.35 o 
   9   0   5        4.96        8.44      2.65 o 
  11   0   5      235.02      271.93     12.46 o 
 -12   1   5        2.10        3.64      4.29 o 
 -11   1   5        2.12       -1.64      3.44 o 
 -10   1   5        2.50        6.85      3.46 o 
  -9   1   5        5.28        5.31      2.04 o 
  -8   1   5       25.19       21.70      2.57 o 
  -7   1   5       32.09       32.06      3.07 o 
  -6   1   5        0.74        0.83      1.48 o 
  -5   1   5       56.24       50.04      2.60 o 
  -4   1   5     9613.09     9567.27    101.84 o 
  -3   1   5      107.19      121.15      2.07 o 
  -2   1   5      136.69      133.51      1.83 o 
  -1   1   5        2.09        3.82      0.55 o 
   0   1   5       77.02       94.69      1.83 o 
   1   1   5      258.40      340.06      3.71 o 
   2   1   5      211.03      235.32      2.77 o 
   3   1   5      718.96      792.53      7.18 o 
   4   1   5       57.71       63.97      1.62 o 
   5   1   5      554.82      534.95      5.79 o 
   6   1   5     1155.83     1093.52     10.75 o 
   7   1   5       39.91       37.62      1.73 o 
   8   1   5       24.91       26.47      2.03 o 
   9   1   5        0.02       -1.47      1.47 o 
  10   1   5       13.03       11.21      2.23 o 
  11   1   5        0.04       -3.54      4.10 o 
 -12   2   5       20.47       21.86      3.90 o 
 -11   2   5       32.67       35.37      5.30 o 
 -10   2   5      146.28      149.89      7.30 o 
  -9   2   5       54.76       52.34      3.66 o 
  -8   2   5      214.77      196.68      6.37 o 
  -7   2   5       94.95      110.91      3.14 o 
  -6   2   5       72.24       64.74      2.17 o 
  -5   2   5        0.10        4.25      1.36 o 
  -4   2   5     1068.71     1169.48     16.37 o 
  -3   2   5        1.92        9.48      1.22 o 
  -2   2   5      261.95      326.90      3.55 o 
  -1   2   5       20.05       21.36      0.90 o 
   0   2   5      399.50      414.36      4.10 o 
   1   2   5     1022.06     1096.07     11.08 o 
   2   2   5     1082.67     1180.81     10.82 o 
   3   2   5       82.16      112.46      1.92 o 
   4   2   5     1021.26      940.03      8.48 o 
   5   2   5       20.47       26.04      1.11 o 
   6   2   5      167.86      195.79      3.58 o 
   7   2   5       16.69       13.98      1.39 o 
   8   2   5      115.95      129.37      3.72 o 
   9   2   5        2.59        0.26      1.49 o 
  10   2   5       56.65       60.65      3.57 o 
 -12   3   5        2.57        0.99      2.96 o 
 -11   3   5       12.40       17.15      4.37 o 
 -10   3   5       12.93       21.19      3.48 o 
  -9   3   5       14.37       13.39      2.43 o 
  -8   3   5       84.76       74.96      3.81 o 
  -7   3   5       19.15       26.58      1.69 o 
  -6   3   5        6.17        6.88      1.65 o 
  -5   3   5      232.28      232.27      4.62 o 
  -4   3   5     1352.96     1419.33     16.92 o 
  -3   3   5      268.43      281.18      5.03 o 
  -2   3   5     2292.96     2256.63     18.63 o 
  -1   3   5       26.79       28.27      0.99 o 
   0   3   5      245.33      262.83      2.87 o 
   1   3   5      135.45      130.65      2.13 o 
   2   3   5       34.33       31.42      1.16 o 
   3   3   5     1175.01     1214.12     11.71 o 
   4   3   5      119.23      107.38      2.13 o 
   5   3   5     1178.52     1108.04      9.66 o 
   6   3   5     2510.17     2353.55     22.60 o 
   7   3   5        5.39        8.28      1.31 o 
   8   3   5       31.50       35.39      2.23 o 
   9   3   5        6.86        3.03      1.64 o 
  10   3   5       22.50       26.94      2.97 o 
 -12   4   5        6.97        1.32      2.99 o 
 -11   4   5        0.13       -3.05      4.62 o 
 -10   4   5        7.23        8.35      2.89 o 
  -9   4   5       82.48       76.69      4.05 o 
  -8   4   5       17.06       14.72      2.29 o 
  -7   4   5       68.24       62.68      3.36 o 
  -6   4   5       22.75       26.65      2.39 o 
  -5   4   5      183.89      224.36      4.06 o 
  -3   4   5       57.82       60.84      3.03 o 
  -2   4   5      108.01      129.64      1.92 o 
  -1   4   5       69.62       90.83      1.72 o 
   0   4   5      152.47      139.20      2.04 o 
   1   4   5      374.59      382.05      4.23 o 
   2   4   5      560.82      681.87      6.16 o 
   3   4   5      151.11      124.32      2.24 o 
   4   4   5        0.79        4.40      0.93 o 
   5   4   5        0.14       -0.42      0.66 o 
   6   4   5        5.02       16.01      1.42 o 
   7   4   5      242.04      224.42      4.07 o 
   8   4   5        6.99        7.30      1.52 o 
   9   4   5        8.12        7.08      2.13 o 
  10   4   5       43.29       47.86      3.26 o 
 -12   5   5        2.41       -0.97      2.97 o 
 -11   5   5        0.00        2.48      2.62 o 
 -10   5   5        0.47       -0.87      2.60 o 
  -9   5   5        0.20        1.78      2.02 o 
  -8   5   5       58.17       61.79      3.60 o 
  -7   5   5       34.45       34.41      2.86 o 
  -6   5   5      194.60      186.24      5.09 o 
  -5   5   5      905.07      951.20     14.33 o 
  -4   5   5       19.09       27.71      1.61 o 
  -3   5   5        0.00        5.42      0.96 o 
  -2   5   5      560.53      606.55      6.09 o 
  -1   5   5       66.29       63.11      1.62 o 
   0   5   5      316.47      283.61      3.46 o 
   1   5   5     1031.21     1065.53     10.01 o 
   2   5   5       36.72       32.28      1.07 o 
   3   5   5      104.16      110.41      1.73 o 
   4   5   5       74.58       58.17      1.34 o 
   5   5   5        6.26       10.82      0.91 o 
   6   5   5      193.84      186.87      3.28 o 
   7   5   5      284.85      254.47      4.40 o 
   8   5   5        0.04        1.40      1.39 o 
   9   5   5       10.00        9.84      1.99 o 
  10   5   5       26.02       33.05      2.77 o 
 -11   6   5       25.69       28.69      3.82 o 
 -10   6   5        3.22        0.65      2.53 o 
  -9   6   5       43.26       47.96      4.26 o 
  -8   6   5       48.07       58.26      3.70 o 
  -7   6   5       73.28       79.82      3.81 o 
  -6   6   5        1.13        0.11      1.61 o 
  -5   6   5      115.72      104.08      3.74 o 
  -4   6   5        2.43        1.61      1.37 o 
  -3   6   5      170.03      198.74      3.50 o 
  -2   6   5        8.58        9.09      0.91 o 
  -1   6   5        1.56        8.86      0.90 o 
   0   6   5      732.53      773.20      7.93 o 
   1   6   5     2479.34     2518.69     22.82 o 
   2   6   5       24.14       21.36      1.03 o 
   3   6   5       34.44       26.74      1.28 o 
   4   6   5       38.69       40.50      1.48 o 
   5   6   5        2.58        0.62      0.73 o 
   6   6   5       45.00       38.84      1.65 o 
   7   6   5        7.05       10.22      1.90 o 
   8   6   5        0.00        2.40      1.48 o 
   9   6   5        0.03        1.11      1.47 o 
  10   6   5       37.48       43.82      3.02 o 
 -11   7   5        0.14        2.10      2.83 o 
 -10   7   5        8.90        6.82      2.46 o 
  -9   7   5       13.84       17.15      3.17 o 
  -8   7   5       20.44       16.60      2.58 o 
  -7   7   5        0.90        1.54      1.90 o 
  -6   7   5        0.33        2.56      1.73 o 
  -5   7   5       27.32       16.96      1.99 o 
  -4   7   5       30.11       32.76      2.34 o 
  -3   7   5      241.92      265.64      4.53 o 
  -2   7   5      126.14      132.46      2.70 o 
  -1   7   5       14.10       20.80      1.38 o 
   0   7   5      221.53      209.65      5.41 o 
   1   7   5       13.97       13.84      0.89 o 
   2   7   5       10.27        7.80      0.86 o 
   3   7   5       50.08       49.41      1.36 o 
   4   7   5       31.86       31.48      1.22 o 
   5   7   5      208.21      173.49      3.14 o 
   6   7   5      272.70      235.25      3.87 o 
   7   7   5      324.99      282.03      5.01 o 
   8   7   5       19.99       25.65      2.07 o 
   9   7   5       30.25       32.80      2.42 o 
  10   7   5       83.85       92.72      4.25 o 
 -11   8   5       91.35      110.76      6.27 o 
 -10   8   5       57.16       44.57      3.94 o 
  -9   8   5       96.35       90.32      4.85 o 
  -8   8   5        2.02        2.48      2.03 o 
  -7   8   5       25.78       35.23      3.23 o 
  -6   8   5       41.93       43.50      3.08 o 
  -5   8   5       91.07       93.90      3.76 o 
  -4   8   5        7.86       14.37      1.39 o 
  -3   8   5      220.45      230.85      4.65 o 
  -2   8   5       10.02       18.61      1.50 o 
  -1   8   5       14.66       25.79      1.44 o 
   0   8   5        0.57        4.85      0.88 o 
   1   8   5      445.77      502.30      5.72 o 
   2   8   5       36.66       38.27      1.53 o 
   3   8   5       12.16       14.17      1.16 o 
   4   8   5       26.92       25.27      1.30 o 
   5   8   5      233.50      188.35      3.20 o 
   6   8   5       28.50       33.83      1.67 o 
   7   8   5        0.77        7.20      1.39 o 
   8   8   5       14.23       12.85      1.70 o 
   9   8   5        2.88        4.32      1.67 o 
  10   8   5        0.86       -0.25      1.91 o 
 -11   9   5       30.66       36.41      4.47 o 
 -10   9   5       15.90       16.48      3.51 o 
  -9   9   5        7.41        9.98      2.65 o 
  -8   9   5       76.39       73.29      4.04 o 
  -7   9   5       88.15       80.32      4.06 o 
  -6   9   5      356.74      344.37      7.68 o 
  -5   9   5      241.48      257.65      6.19 o 
  -4   9   5        8.58        6.64      1.00 o 
  -3   9   5      791.36      838.81     11.88 o 
  -2   9   5     1207.33     1259.99     15.90 o 
  -1   9   5      241.13      224.88      4.04 o 
   0   9   5       91.65       77.76      1.88 o 
   1   9   5       58.34       56.91      1.66 o 
   2   9   5      313.36      337.81      5.53 o 
   3   9   5      308.81      318.18      4.18 o 
   4   9   5       27.71       25.90      1.43 o 
   5   9   5        7.57        8.75      1.17 o 
   6   9   5       12.70       15.07      1.65 o 
   7   9   5       87.91       86.08      2.88 o 
   8   9   5        0.32        2.01      1.40 o 
   9   9   5       24.27       29.89      2.43 o 
 -11  10   5        5.63        3.29      6.38 o 
 -10  10   5       88.08       93.99      5.79 o 
  -9  10   5      130.41      130.54      5.90 o 
  -8  10   5      239.14      266.02      6.91 o 
  -7  10   5        9.14        5.88      2.60 o 
  -6  10   5      159.05      160.18      5.29 o 
  -5  10   5       44.07       56.12      2.65 o 
  -4  10   5       31.12       32.87      1.57 o 
  -3  10   5       21.77       23.82      1.91 o 
  -2  10   5      179.64      173.94      4.09 o 
  -1  10   5       41.41       44.12      1.61 o 
   0  10   5        0.05        2.25      0.83 o 
   1  10   5       38.21       39.64      1.46 o 
   2  10   5      292.98      295.37      5.41 o 
   3  10   5       34.38       38.50      1.61 o 
   4  10   5      512.77      494.91      6.29 o 
   5  10   5      374.23      320.58      5.00 o 
   6  10   5       37.24       31.57      1.91 o 
   7  10   5       10.37        6.89      1.49 o 
   8  10   5        1.48        4.24      1.49 o 
   9  10   5       15.89       17.40      2.43 o 
 -10  11   5      103.76      116.88      6.38 o 
  -9  11   5       15.42       16.77      2.86 o 
  -8  11   5        0.00        1.87      2.00 o 
  -7  11   5       49.86       48.45      2.92 o 
  -6  11   5       60.48       62.97      3.03 o 
  -5  11   5       43.37       61.03      2.54 o 
  -4  11   5        0.67        0.62      1.33 o 
  -3  11   5      128.99      133.18      4.14 o 
  -2  11   5       51.98       47.16      2.65 o 
  -1  11   5       34.87       35.97      1.45 o 
   0  11   5       68.31       60.91      2.60 o 
   1  11   5      207.44      213.80      4.06 o 
   2  11   5      524.22      517.72      7.40 o 
   3  11   5        0.05        0.05      1.13 o 
   4  11   5      858.81      806.76      9.60 o 
   5  11   5        0.01        1.73      1.20 o 
   6  11   5      185.61      188.86      4.05 o 
   7  11   5        2.15        3.46      1.33 o 
   8  11   5       21.21       15.27      1.83 o 
   9  11   5        8.41       11.47      2.19 o 
 -10  12   5        0.00        0.78      2.85 o 
  -9  12   5       68.54       74.05      4.43 o 
  -8  12   5        8.89        6.78      2.34 o 
  -7  12   5       32.47       36.85      3.08 o 
  -6  12   5        0.11        0.81      1.48 o 
  -5  12   5      218.36      221.60      4.25 o 
  -4  12   5        1.29        4.71      1.12 o 
  -3  12   5      112.64      114.12      3.21 o 
  -2  12   5      136.61      160.55      3.54 o 
  -1  12   5       34.85       40.05      2.22 o 
   0  12   5       12.80       17.18      1.62 o 
   1  12   5      673.47      634.89      9.43 o 
   2  12   5      115.94      123.41      3.85 o 
   3  12   5      236.04      207.71      4.72 o 
   4  12   5       46.16       47.91      2.41 o 
   5  12   5      120.20      124.08      3.24 o 
   6  12   5        2.51        6.04      1.42 o 
   7  12   5       15.22       10.12      1.91 o 
   8  12   5       13.94       10.51      2.31 o 
  -9  13   5       72.94       83.60      4.74 o 
  -8  13   5       22.97       21.57      2.90 o 
  -7  13   5      339.16      343.74      7.97 o 
  -6  13   5        0.01        1.28      1.56 o 
  -5  13   5       21.68       26.09      1.81 o 
  -4  13   5        0.00        1.90      1.19 o 
  -3  13   5        9.15       10.47      1.40 o 
  -2  13   5       25.49       27.39      2.55 o 
  -1  13   5      639.79      642.42      9.96 o 
   0  13   5      542.20      500.04      9.52 o 
   1  13   5      129.73      127.05      4.75 o 
   2  13   5       43.07       32.65      2.80 o 
   3  13   5       26.35       26.83      2.59 o 
   4  13   5      265.69      243.65      5.36 o 
   5  13   5      216.35      197.90      5.08 o 
   6  13   5        6.58        9.38      1.80 o 
   7  13   5        0.01        0.00      1.61 o 
   8  13   5        3.11        6.61      2.28 o 
  -9  14   5       10.67       13.12      2.84 o 
  -8  14   5       24.90       26.69      3.08 o 
  -7  14   5       19.92       25.31      2.82 o 
  -6  14   5      153.86      160.78      5.21 o 
  -5  14   5       36.31       41.41      2.35 o 
  -4  14   5        1.28        2.24      1.23 o 
  -3  14   5       56.70       57.70      3.59 o 
  -2  14   5       35.00       38.79      3.08 o 
  -1  14   5      132.21      107.50      4.43 o 
   0  14   5        0.00        4.44      1.94 o 
   1  14   5      102.58       99.91      4.18 o 
   2  14   5       35.27       31.56      2.80 o 
   3  14   5      696.68      676.01     12.91 o 
   4  14   5      300.37      302.07      6.95 o 
   5  14   5       15.53       13.21      1.94 o 
   6  14   5       67.13       61.56      3.12 o 
   7  14   5       58.17       71.09      3.80 o 
   8  14   5        0.11        2.31      2.26 o 
  -8  15   5       49.22       60.72      4.53 o 
  -7  15   5        0.01       -0.54      2.32 o 
  -6  15   5       19.76       29.94      3.98 o 
  -5  15   5       40.64       44.24      3.63 o 
  -4  15   5       47.82       53.92      3.05 o 
  -3  15   5       19.60       19.06      3.18 o 
  -2  15   5      206.70      205.25      7.79 o 
  -1  15   5       11.99       14.40      2.41 o 
   0  15   5      851.36      803.15     13.78 o 
   1  15   5        0.45        2.12      1.89 o 
   2  15   5        0.80       -0.30      1.77 o 
   3  15   5       18.97       16.74      2.42 o 
   4  15   5       39.28       45.30      3.43 o 
   5  15   5        2.77       -0.30      1.79 o 
   6  15   5       33.67       36.11      2.83 o 
   7  15   5       19.75       21.54      2.87 o 
  -8  16   5       31.35       28.32      5.32 o 
  -7  16   5        2.76        8.24      3.93 o 
  -6  16   5      127.69      124.31      8.61 o 
  -5  16   5       19.33       19.61      4.42 o 
  -4  16   5       25.24       27.19      3.00 o 
  -3  16   5       89.47       98.92      5.52 o 
  -2  16   5       51.30       54.91      3.91 o 
  -1  16   5      154.66      162.08      5.71 o 
   0  16   5       57.99       60.77      3.85 o 
   1  16   5       17.18       13.40      2.41 o 
   2  16   5       23.38       27.82      2.92 o 
   3  16   5        7.15        7.58      2.46 o 
   4  16   5        4.62        1.51      1.94 o 
   5  16   5       16.48       16.53      2.47 o 
   6  16   5        0.30       -1.30      1.89 o 
  -7  17   5       34.89       22.24      4.97 o 
  -6  17   5        1.95        8.98      3.99 o 
  -5  17   5        5.88        9.19      3.93 o 
  -4  17   5       21.09       15.33      3.44 o 
  -3  17   5        5.58        3.07      2.64 o 
  -2  17   5       84.16       96.33      4.93 o 
  -1  17   5       57.08       63.13      4.06 o 
   0  17   5       25.41       21.79      3.00 o 
   1  17   5       27.00       27.33      3.00 o 
   2  17   5        7.74       14.45      2.59 o 
   3  17   5        1.61        1.96      2.42 o 
   4  17   5       10.20       11.40      2.75 o 
   5  17   5       14.38       22.58      2.86 o 
   6  17   5        1.14        2.00      2.51 o 
  -6  18   5       55.97       46.72      6.25 o 
  -5  18   5        3.86        4.90      3.81 o 
  -4  18   5        5.37        3.15      3.61 o 
  -3  18   5        3.56        4.75      2.77 o 
  -2  18   5       26.42       21.78      3.15 o 
  -1  18   5        5.19        4.40      2.29 o 
   0  18   5       70.13       70.56      4.66 o 
   1  18   5        0.10       -0.65      2.15 o 
   2  18   5        5.18        3.83      2.30 o 
   3  18   5       16.64       15.13      3.19 o 
   4  18   5       72.23       93.66      4.60 o 
   5  18   5        0.51        1.98      3.08 o 
  -5  19   5       45.76       47.75      6.10 o 
  -4  19   5       18.36       19.66      4.72 o 
  -3  19   5       14.69       10.98      3.96 o 
  -2  19   5       13.30       17.01      3.16 o 
  -1  19   5      161.97      166.85      6.43 o 
   0  19   5        3.51        2.38      2.38 o 
   1  19   5       63.97       70.37      5.77 o 
   2  19   5       44.32       47.56      4.35 o 
   3  19   5       41.20       51.50      4.92 o 
   4  19   5       24.11       29.61      3.64 o 
  -4  20   5        3.95        3.83      3.86 o 
  -3  20   5        0.06       -1.11      3.14 o 
  -2  20   5        3.47        4.32      3.15 o 
  -1  20   5        4.08        5.30      2.93 o 
   0  20   5       40.84       48.52      4.21 o 
   1  20   5        0.04        2.18      2.62 o 
   2  20   5        1.29        2.90      2.95 o 
  -1  21   5        0.64        9.82      5.46 o 
   0  21   5        1.89        0.20      5.08 o 
 -12   0   6        0.95        7.64      6.21 o 
 -10   0   6       84.23       65.38      6.03 o 
  -8   0   6       29.51       20.03      3.72 o 
  -6   0   6      560.81      565.94     19.40 o 
  -4   0   6     5707.09     5427.84     75.21 o 
  -2   0   6       97.84       84.42      2.10 o 
   0   0   6       30.74       58.78      1.82 o 
   2   0   6       99.74      115.89      2.56 o 
   4   0   6       31.60       24.53      1.51 o 
   6   0   6     1532.26     1465.23     19.57 o 
   8   0   6       54.11       50.33      3.35 o 
  10   0   6        2.03       10.71      3.23 o 
 -12   1   6        8.92        9.50      4.62 o 
 -11   1   6        0.16       -3.83      3.83 o 
 -10   1   6       48.57       45.55      3.79 o 
  -9   1   6       35.42       39.29      3.38 o 
  -8   1   6       98.70      104.01      4.47 o 
  -7   1   6      168.44      179.02      5.20 o 
  -6   1   6      113.74       92.29      3.71 o 
  -5   1   6        1.89        4.25      1.07 o 
  -4   1   6      314.08      299.14      4.37 o 
  -3   1   6      174.24      188.98      2.61 o 
  -2   1   6        8.33        9.44      1.10 o 
  -1   1   6        0.51        4.50      0.55 o 
   0   1   6        7.08       13.54      0.84 o 
   1   1   6     2407.94     2326.39     20.36 o 
   2   1   6       38.09       34.16      1.20 o 
   3   1   6      212.63      219.21      2.71 o 
   4   1   6      482.18      463.46      5.06 o 
   5   1   6       13.77        9.74      0.86 o 
   6   1   6       82.12       77.65      1.95 o 
   7   1   6        0.34        1.52      1.06 o 
   8   1   6        6.02        5.94      1.45 o 
   9   1   6        2.60        4.35      1.67 o 
  10   1   6      123.66      141.59      4.96 o 
 -12   2   6        6.48        3.32      4.57 o 
 -11   2   6       10.94        6.98      4.18 o 
 -10   2   6       15.09       15.92      3.44 o 
  -9   2   6      393.98      389.71      8.80 o 
  -8   2   6      310.94      311.21      7.36 o 
  -7   2   6       97.46       90.25      3.04 o 
  -6   2   6        0.16        2.84      1.63 o 
  -5   2   6     1026.81     1077.47     15.78 o 
  -4   2   6     1808.55     1706.09     18.11 o 
  -3   2   6     1772.96     1636.66     14.51 o 
  -2   2   6      148.95      161.32      2.47 o 
  -1   2   6      116.27      117.27      1.98 o 
   0   2   6      249.49      228.61      2.84 o 
   2   2   6        6.75        8.14      0.59 o 
   3   2   6       27.03       20.31      1.17 o 
   4   2   6      255.14      209.45      3.47 o 
   5   2   6       16.91       28.36      1.38 o 
   6   2   6       78.40       77.77      1.95 o 
   7   2   6        0.68        2.96      1.13 o 
   8   2   6       10.84       11.01      1.62 o 
   9   2   6       22.19       21.93      2.27 o 
  10   2   6        3.66        4.14      1.98 o 
 -12   3   6       11.17        5.73      4.37 o 
 -11   3   6       48.54       55.29      6.31 o 
 -10   3   6       49.73       54.46      4.81 o 
  -9   3   6       42.44       45.76      3.52 o 
  -8   3   6        1.73        2.88      1.95 o 
  -7   3   6      176.68      164.99      6.04 o 
  -6   3   6       13.78       23.78      2.17 o 
  -5   3   6      370.14      370.88      6.00 o 
  -4   3   6       17.63       24.89      1.71 o 
  -3   3   6      251.74      264.26      3.96 o 
  -2   3   6       52.56       49.99      1.31 o 
  -1   3   6       32.82       37.95      1.21 o 
   0   3   6      468.53      495.61      5.10 o 
   1   3   6      271.12      307.46      3.67 o 
   2   3   6       51.92       62.99      1.28 o 
   3   3   6      473.55      461.11      5.38 o 
   4   3   6        0.01        5.02      1.02 o 
   5   3   6     1126.69     1119.54     10.51 o 
   6   3   6      431.13      434.33      5.74 o 
   7   3   6        4.90        2.85      1.11 o 
   8   3   6        0.48       -0.19      1.33 o 
   9   3   6       56.29       60.50      2.94 o 
  10   3   6        5.31        6.49      2.04 o 
 -12   4   6       12.44       16.79      5.07 o 
 -11   4   6        6.83        1.72      3.57 o 
 -10   4   6       24.81       27.91      4.73 o 
  -9   4   6        3.99        6.51      2.30 o 
  -8   4   6       35.80       27.52      2.87 o 
  -7   4   6      179.23      184.57      5.38 o 
  -6   4   6       51.55       53.15      2.10 o 
  -5   4   6      203.12      228.28      4.41 o 
  -4   4   6       45.67       42.53      1.88 o 
  -3   4   6       28.03       28.43      1.05 o 
  -2   4   6      368.81      367.76      4.11 o 
  -1   4   6       74.87       67.19      1.57 o 
   0   4   6       95.36       97.56      1.75 o 
   1   4   6        1.52        7.64      0.78 o 
   2   4   6      178.27      204.93      2.80 o 
   3   4   6       25.80       19.76      1.15 o 
   4   4   6        3.54        7.37      0.86 o 
   5   4   6      152.87      151.51      3.31 o 
   6   4   6        0.07        3.14      0.97 o 
   7   4   6      200.37      171.56      3.49 o 
   8   4   6       25.09       22.18      1.94 o 
   9   4   6       56.34       52.02      2.76 o 
  10   4   6        2.57        7.28      1.92 o 
 -11   5   6        0.12       -0.99      3.98 o 
 -10   5   6       22.91       18.31      3.48 o 
  -9   5   6        2.25        5.74      2.39 o 
  -8   5   6        0.33       -1.05      1.80 o 
  -7   5   6       77.89       68.17      3.69 o 
  -6   5   6       44.34       44.78      2.94 o 
  -5   5   6      305.98      303.61      5.20 o 
  -4   5   6     1229.59     1299.06     15.93 o 
  -3   5   6       65.00       69.19      1.57 o 
  -2   5   6       72.07       81.80      2.41 o 
  -1   5   6      301.94      274.45      3.50 o 
   0   5   6      694.91      753.09      7.54 o 
   1   5   6     1040.74     1037.63     10.03 o 
   2   5   6      279.33      264.90      3.40 o 
   3   5   6       38.76       41.35      1.51 o 
   4   5   6      363.30      357.50      4.78 o 
   5   5   6        0.11        2.62      0.75 o 
   6   5   6      115.90      107.08      2.39 o 
   7   5   6       11.08       16.40      1.65 o 
   8   5   6        7.04        6.22      1.49 o 
   9   5   6        0.01        5.74      1.58 o 
  10   5   6       47.02       50.25      3.19 o 
 -11   6   6       13.00       10.24      4.34 o 
 -10   6   6        9.23        6.26      2.95 o 
  -9   6   6       37.10       48.52      3.74 o 
  -8   6   6       65.90       67.53      3.96 o 
  -7   6   6        3.10        1.91      1.97 o 
  -6   6   6      175.01      157.33      4.86 o 
  -5   6   6      137.59      145.07      4.44 o 
  -4   6   6        5.88       13.20      1.28 o 
  -3   6   6      425.72      475.01      5.35 o 
  -2   6   6      315.46      309.71      4.14 o 
  -1   6   6       19.52       35.28      1.37 o 
   0   6   6       11.98       21.32      1.07 o 
   1   6   6       12.92       19.41      1.06 o 
   2   6   6       89.78       94.31      1.88 o 
   3   6   6      213.67      217.60      3.10 o 
   4   6   6      263.50      234.51      3.02 o 
   5   6   6      586.70      508.89      6.16 o 
   6   6   6      236.85      200.56      3.43 o 
   7   6   6       17.00       16.83      1.66 o 
   8   6   6       22.93       23.89      2.00 o 
   9   6   6        7.53        4.38      1.79 o 
  10   6   6        0.31        4.60      1.83 o 
 -11   7   6       11.55        9.51      3.21 o 
 -10   7   6       22.38       19.81      3.53 o 
  -9   7   6      216.08      227.23      8.11 o 
  -8   7   6      455.97      455.10      9.63 o 
  -7   7   6       63.14       55.51      3.55 o 
  -6   7   6      136.23      122.45      4.46 o 
  -5   7   6       59.03       63.01      3.30 o 
  -4   7   6       22.67       28.25      2.34 o 
  -3   7   6        4.99       10.69      0.92 o 
  -2   7   6       30.85       26.17      1.39 o 
  -1   7   6      183.43      184.36      3.12 o 
   0   7   6       45.63       41.35      1.41 o 
   1   7   6       89.33       98.50      2.34 o 
   2   7   6       28.59       36.79      1.39 o 
   3   7   6      250.46      232.87      3.35 o 
   4   7   6       51.30       46.43      1.51 o 
   5   7   6        2.25        9.01      1.08 o 
   6   7   6       14.41        8.78      1.17 o 
   7   7   6       15.10        9.08      1.36 o 
   8   7   6        5.77        6.88      1.60 o 
   9   7   6        4.77        7.05      1.75 o 
 -11   8   6        8.70        5.98      3.19 o 
 -10   8   6       62.42       67.17      5.22 o 
  -9   8   6      168.94      176.61      7.39 o 
  -8   8   6        5.23        4.26      2.26 o 
  -7   8   6       20.42       16.98      2.46 o 
  -6   8   6       43.75       35.93      2.92 o 
  -5   8   6      930.45      872.05     14.01 o 
  -4   8   6      135.56      112.27      4.21 o 
  -3   8   6       29.51       40.50      1.98 o 
  -2   8   6      216.79      187.27      3.74 o 
  -1   8   6       59.91       56.70      2.01 o 
   0   8   6      404.70      393.57      5.52 o 
   1   8   6      358.07      346.77      4.95 o 
   2   8   6     1154.06     1097.75     12.07 o 
   3   8   6        0.20       -0.71      0.71 o 
   4   8   6      141.57      139.91      2.64 o 
   5   8   6       26.15       21.52      1.34 o 
   6   8   6       49.38       43.05      1.83 o 
   7   8   6       25.67       26.05      2.18 o 
   8   8   6        1.15        0.92      1.37 o 
   9   8   6       18.19       22.25      2.17 o 
 -11   9   6        1.78        0.02      3.30 o 
 -10   9   6        4.32        1.56      2.41 o 
  -9   9   6      336.03      323.66     12.08 o 
  -8   9   6      106.09      107.63      4.91 o 
  -7   9   6       11.75        6.51      2.18 o 
  -6   9   6       17.32       11.52      2.18 o 
  -5   9   6        2.24        8.58      2.07 o 
  -4   9   6       40.63       44.25      1.94 o 
  -3   9   6      262.03      268.25      5.66 o 
  -2   9   6        0.14        0.61      1.05 o 
  -1   9   6      122.04      121.83      3.15 o 
   0   9   6       12.69       10.18      1.12 o 
   1   9   6      618.55      604.16      8.10 o 
   2   9   6     1019.73      949.01     11.74 o 
   3   9   6       16.69       13.55      1.24 o 
   4   9   6       10.15        7.94      1.17 o 
   5   9   6      152.00      142.24      2.94 o 
   6   9   6       51.03       48.49      2.22 o 
   7   9   6        0.19        2.80      1.28 o 
   8   9   6        0.06       -0.06      1.39 o 
   9   9   6        4.28        4.56      1.75 o 
 -10  10   6        7.99        9.06      2.79 o 
  -9  10   6        1.21       -0.51      2.15 o 
  -8  10   6        5.30        9.65      2.95 o 
  -7  10   6      116.21      128.51      5.19 o 
  -6  10   6        0.67        4.08      2.09 o 
  -5  10   6      321.88      317.56      7.41 o 
  -4  10   6       51.57       51.34      2.26 o 
  -3  10   6      410.50      404.59      8.00 o 
  -2  10   6       39.33       37.44      2.04 o 
  -1  10   6        1.25        2.96      1.05 o 
   0  10   6      310.39      321.25      4.99 o 
   1  10   6      303.58      295.96      4.66 o 
   2  10   6      191.68      184.32      3.81 o 
   3  10   6      174.62      153.88      3.49 o 
   4  10   6       91.20      104.11      2.86 o 
   5  10   6        0.03        2.12      1.20 o 
   6  10   6        9.97        8.00      1.41 o 
   7  10   6        1.01        1.46      1.36 o 
   8  10   6       20.18       17.46      1.90 o 
   9  10   6        1.46        2.23      1.97 o 
 -10  11   6       14.57       13.57      3.07 o 
  -9  11   6       78.61       88.21      4.74 o 
  -8  11   6       10.58       16.71      2.70 o 
  -7  11   6        3.10        3.77      2.12 o 
  -6  11   6        4.70        3.62      2.05 o 
  -5  11   6        0.41        1.84      1.74 o 
  -4  11   6        3.07        2.57      1.37 o 
  -3  11   6        9.46       15.16      2.16 o 
  -2  11   6       23.02       26.30      2.01 o 
  -1  11   6       33.39       33.94      1.87 o 
   0  11   6       16.47       13.41      1.23 o 
   1  11   6     1499.70     1445.28     19.23 o 
   2  11   6     1017.68      996.19     13.36 o 
   3  11   6       14.04       17.48      1.71 o 
   4  11   6       45.27       47.05      2.28 o 
   5  11   6       15.35       19.03      1.70 o 
   6  11   6        3.16        1.87      1.28 o 
   7  11   6       22.05       22.71      1.91 o 
   8  11   6        2.57        2.84      1.76 o 
 -10  12   6       28.66       23.62      4.09 o 
  -9  12   6        5.80        5.93      2.54 o 
  -8  12   6        0.04       -0.54      2.02 o 
  -7  12   6        0.27        2.35      1.70 o 
  -6  12   6        3.60        5.95      2.26 o 
  -5  12   6       74.84       61.54      3.73 o 
  -4  12   6        0.91        0.46      1.43 o 
  -3  12   6      184.59      131.59      4.63 o 
  -2  12   6       71.10       51.26      2.83 o 
  -1  12   6      888.00      848.44     13.13 o 
   0  12   6       72.45       86.47      3.94 o 
   1  12   6       90.98       94.21      4.10 o 
   2  12   6       74.03       66.14      4.21 o 
   3  12   6       32.31       30.58      2.26 o 
   4  12   6       20.33       16.57      1.98 o 
   5  12   6        6.42        3.14      1.42 o 
   6  12   6       66.39       80.02      3.27 o 
   7  12   6        4.25        8.48      1.82 o 
   8  12   6        5.10        3.34      1.92 o 
  -9  13   6      185.49      195.13      6.74 o 
  -8  13   6        2.01        3.08      2.24 o 
  -7  13   6        0.19        3.42      2.09 o 
  -6  13   6        0.01        2.47      1.62 o 
  -5  13   6       33.00       33.13      2.37 o 
  -4  13   6        0.43        0.38      1.10 o 
  -3  13   6      255.20      234.76      7.90 o 
  -2  13   6        9.20        7.07      2.15 o 
  -1  13   6       21.80       29.03      2.77 o 
   0  13   6      244.64      243.60      6.22 o 
   1  13   6      226.45      214.17      6.19 o 
   2  13   6       12.88        6.76      2.84 o 
   3  13   6        1.95       -1.50      1.50 o 
   4  13   6        4.38        3.90      1.72 o 
   5  13   6        0.04        0.37      1.49 o 
   6  13   6       14.94       12.48      1.92 o 
   7  13   6       38.56       45.49      2.96 o 
   8  13   6       22.69       13.33      8.53 o 
  -9  14   6        3.33       10.56      3.17 o 
  -8  14   6      146.15      168.72      6.05 o 
  -7  14   6       93.05       99.08      4.58 o 
  -6  14   6       92.16       93.96      3.82 o 
  -5  14   6       89.28       85.16      4.29 o 
  -4  14   6       49.17       45.71      3.37 o 
  -3  14   6      298.07      249.81      7.83 o 
  -2  14   6       19.73       22.57      2.71 o 
  -1  14   6      173.14      156.30      5.35 o 
   0  14   6       11.41       13.89      2.32 o 
   1  14   6       16.68       10.98      2.11 o 
   2  14   6       46.32       42.80      3.30 o 
   3  14   6       55.54       69.50      3.83 o 
   4  14   6        5.37       11.97      3.06 o 
   5  14   6       41.30       38.83      2.85 o 
   6  14   6        0.08        0.77      1.65 o 
   7  14   6       47.78       48.50      3.42 o 
  -8  15   6       12.29        6.25      4.32 o 
  -7  15   6        4.28        1.40      3.42 o 
  -6  15   6        0.52       -0.10      3.18 o 
  -5  15   6       15.29       16.78      3.27 o 
  -4  15   6        9.08       15.42      3.05 o 
  -3  15   6        0.17       -1.36      2.14 o 
  -2  15   6      107.58      114.02      4.84 o 
  -1  15   6      176.18      180.42      5.83 o 
   0  15   6      111.10      106.61      4.54 o 
   1  15   6        0.21        1.36      1.91 o 
   2  15   6       11.46       14.19      2.39 o 
   3  15   6        9.51        6.29      2.34 o 
   4  15   6       10.85       13.53      2.59 o 
   5  15   6       17.91       25.71      2.60 o 
   6  15   6        1.28        2.38      1.86 o 
  -8  16   6       40.57       25.60     10.13 o 
  -7  16   6       35.35       37.80      5.51 o 
  -6  16   6       40.81       52.30      6.12 o 
  -5  16   6       74.68       77.79      5.44 o 
  -4  16   6        0.67        1.18      2.59 o 
  -3  16   6        0.15        0.06      2.15 o 
  -2  16   6       48.49       47.44      3.77 o 
  -1  16   6       29.99       28.66      3.10 o 
   0  16   6       12.03       15.63      2.53 o 
   1  16   6       16.33       18.85      2.65 o 
   2  16   6       20.12       30.39      5.21 o 
   3  16   6       91.21       91.93      5.15 o 
   4  16   6       69.84       67.25      4.26 o 
   5  16   6        2.07        0.88      2.18 o 
   6  16   6        0.71        3.11      2.49 o 
  -7  17   6        0.06       -1.49      3.88 o 
  -6  17   6       39.78       34.18      6.48 o 
  -5  17   6       24.05       19.62      4.65 o 
  -4  17   6       28.07       27.65      3.89 o 
  -3  17   6       27.92       27.51      3.36 o 
  -2  17   6       39.67       36.43      3.56 o 
  -1  17   6        1.02        2.60      2.23 o 
   0  17   6        0.87       -1.05      2.08 o 
   1  17   6        5.59        4.82      2.18 o 
   2  17   6        0.07        1.09      2.38 o 
   3  17   6        1.20        0.65      2.78 o 
   4  17   6      111.13      123.79      5.06 o 
   5  17   6        0.61        1.48      2.08 o 
  -6  18   6       80.77       74.76      7.47 o 
  -5  18   6        5.10        6.53      3.99 o 
  -4  18   6       57.96       55.05      6.11 o 
  -3  18   6       17.67       17.88      3.11 o 
  -2  18   6        9.55        8.19      2.85 o 
  -1  18   6        9.57        9.17      2.64 o 
   0  18   6        2.54        3.54      2.61 o 
   1  18   6        1.19        1.02      2.33 o 
   2  18   6       96.47      102.71      5.81 o 
   3  18   6      103.80      122.13      6.21 o 
   4  18   6        9.15        9.45      2.55 o 
  -5  19   6       24.60       27.31      5.42 o 
  -4  19   6       20.59       21.89      6.16 o 
  -3  19   6       19.30       23.08      3.93 o 
  -2  19   6        0.47        1.44      2.64 o 
  -1  19   6       65.75       55.61      4.31 o 
   0  19   6       35.88       46.28      4.36 o 
   1  19   6       10.18       11.00      3.27 o 
   2  19   6      126.58      145.54      6.94 o 
   3  19   6        4.11        3.77      3.01 o 
  -3  20   6        5.48        7.49      3.57 o 
  -2  20   6      175.46      188.14      8.08 o 
  -1  20   6        3.41        5.42      2.82 o 
   0  20   6        6.33        5.67      3.27 o 
   1  20   6        0.16        0.98      2.75 o 
 -11   0   7       27.73       13.07      6.41 o 
  -9   0   7       17.95       15.67      3.73 o 
  -7   0   7        0.21        3.65      3.83 o 
  -5   0   7      668.88      606.88     10.82 o 
  -3   0   7       74.25       49.39      1.99 o 
  -1   0   7     2157.16     2230.19     26.35 o 
   1   0   7     1629.91     1552.19     20.04 o 
   3   0   7        1.95        0.90      1.17 o 
   5   0   7      887.25      801.38     11.62 o 
   7   0   7       64.18       69.89      4.01 o 
   9   0   7      299.26      327.70     11.28 o 
 -12   1   7       23.72       19.15      7.89 o 
 -11   1   7       14.83       12.80      4.42 o 
 -10   1   7      189.13      173.05      6.48 o 
  -9   1   7       19.76       20.41      2.90 o 
  -8   1   7        1.58        4.13      2.12 o 
  -7   1   7        1.22       -1.27      1.27 o 
  -6   1   7      817.62      802.91     10.21 o 
  -5   1   7      280.48      307.26      4.61 o 
  -4   1   7       39.70       49.95      1.64 o 
  -3   1   7      142.16      153.98      2.42 o 
  -2   1   7      139.28      141.97      2.09 o 
  -1   1   7      688.14      666.94      6.30 o 
   0   1   7      976.28      979.19      8.85 o 
   1   1   7       72.49       72.58      2.28 o 
   2   1   7      653.00      635.37      7.04 o 
   3   1   7        3.98        7.10      0.80 o 
   4   1   7       68.77       69.94      1.79 o 
   5   1   7       14.43       20.21      1.19 o 
   6   1   7      267.35      272.41      3.98 o 
   7   1   7       10.25       13.27      1.49 o 
   8   1   7      155.53      160.24      4.29 o 
   9   1   7        0.04        6.03      1.85 o 
  10   1   7        3.72        5.66      2.15 o 
 -11   2   7        0.33       -3.36      3.36 o 
 -10   2   7       70.02       70.22      4.45 o 
  -9   2   7        8.91        9.99      2.55 o 
  -8   2   7        0.10       -1.59      1.91 o 
  -7   2   7        9.66        5.60      2.00 o 
  -6   2   7      148.10      170.18      4.40 o 
  -5   2   7      691.32      649.55      8.31 o 
  -4   2   7      154.71      193.04      3.55 o 
  -3   2   7        8.49        7.86      0.88 o 
  -2   2   7        0.54        6.01      0.84 o 
  -1   2   7      326.84      320.06      4.44 o 
   0   2   7      148.25      203.95      2.69 o 
   1   2   7        3.33        7.76      0.94 o 
   2   2   7       29.99       33.74      1.16 o 
   3   2   7       63.43       78.14      1.60 o 
   4   2   7      132.81      153.29      2.68 o 
   5   2   7      295.81      309.14      4.21 o 
   6   2   7       14.19       13.60      1.18 o 
   7   2   7        5.86        6.15      1.42 o 
   8   2   7        6.29        5.23      1.44 o 
   9   2   7       83.44       93.00      3.48 o 
  10   2   7        9.29       15.27      2.68 o 
 -11   3   7        2.64        4.70      3.80 o 
 -10   3   7       16.62       19.90      3.50 o 
  -9   3   7       40.50       43.82      3.60 o 
  -8   3   7        1.55       -0.71      1.43 o 
  -7   3   7        0.82        1.00      1.25 o 
  -6   3   7       33.22       40.35      2.18 o 
  -5   3   7     1045.74     1123.07     12.95 o 
  -4   3   7      218.94      238.38      4.09 o 
  -3   3   7       74.78       75.82      1.86 o 
  -2   3   7       19.83       23.04      1.15 o 
  -1   3   7      458.87      434.90      5.17 o 
   0   3   7       91.43      100.31      2.39 o 
   1   3   7       91.56      105.86      2.07 o 
   2   3   7       28.61       17.45      0.87 o 
   3   3   7      144.54      156.87      3.03 o 
   4   3   7     2213.10     2092.60     20.43 o 
   5   3   7      401.53      371.37      5.59 o 
   6   3   7      136.66      145.41      2.79 o 
   7   3   7       38.85       35.30      2.00 o 
   8   3   7        8.87        4.92      1.50 o 
   9   3   7        6.80        5.69      1.70 o 
 -11   4   7        8.81       12.73      4.16 o 
 -10   4   7       71.14       82.19      5.57 o 
  -9   4   7        4.75        3.65      2.30 o 
  -8   4   7       19.60       16.04      2.60 o 
  -7   4   7        7.25        7.61      1.31 o 
  -6   4   7       56.32       71.11      2.59 o 
  -5   4   7      660.69      628.27      8.64 o 
  -4   4   7        5.97       13.48      1.35 o 
  -3   4   7       66.48       56.21      1.71 o 
  -2   4   7       87.87       86.86      2.45 o 
  -1   4   7        9.28       23.50      1.20 o 
   0   4   7     1518.71     1642.04     14.17 o 
   1   4   7      100.66      100.92      2.00 o 
   2   4   7      468.11      422.12      4.78 o 
   3   4   7        0.34        2.09      0.80 o 
   4   4   7      394.61      378.16      6.08 o 
   5   4   7       36.12       30.41      1.91 o 
   6   4   7      147.42      144.88      3.69 o 
   7   4   7       16.90       25.77      1.70 o 
   8   4   7        2.02        2.23      1.35 o 
   9   4   7        0.14        0.09      1.45 o 
 -11   5   7        1.01        5.56      4.70 o 
 -10   5   7        0.21       -2.39      2.68 o 
  -9   5   7        8.26        3.31      2.41 o 
  -8   5   7       36.12       33.18      3.13 o 
  -7   5   7      124.53      138.94      5.01 o 
  -6   5   7       62.54       62.51      2.50 o 
  -5   5   7      631.05      641.94      9.31 o 
  -4   5   7      261.24      262.48      4.43 o 
  -3   5   7       20.26       20.83      1.14 o 
  -2   5   7        8.35       10.48      1.11 o 
  -1   5   7        0.95        3.78      0.83 o 
   0   5   7        6.70       14.16      1.08 o 
   1   5   7       64.34       62.84      1.97 o 
   2   5   7       67.93       57.11      1.87 o 
   3   5   7       84.48       82.85      2.63 o 
   4   5   7      558.30      543.38      7.27 o 
   5   5   7      973.08      848.33     11.28 o 
   6   5   7      135.65      111.15      5.00 o 
   7   5   7       29.40       32.87      1.78 o 
   8   5   7        0.68        1.59      1.36 o 
   9   5   7       11.99       21.85      2.11 o 
 -11   6   7        4.04        0.87      4.10 o 
 -10   6   7        2.65        6.88      3.26 o 
  -9   6   7       53.13       55.60      4.07 o 
  -8   6   7       34.62       37.06      3.35 o 
  -7   6   7       34.23       25.60      2.75 o 
  -6   6   7       91.53      104.05      4.28 o 
  -5   6   7      305.27      307.77      5.54 o 
  -4   6   7        1.76        8.44      1.29 o 
  -3   6   7        0.02        5.14      1.05 o 
  -2   6   7      233.56      264.01      3.98 o 
  -1   6   7      527.44      531.85      6.05 o 
   0   6   7       25.57       32.57      1.29 o 
   1   6   7      339.58      349.58      4.73 o 
   2   6   7       87.19       96.27      3.16 o 
   3   6   7       41.96       36.43      1.25 o 
   4   6   7      269.54      254.38      4.73 o 
   5   6   7       46.27       49.89      2.61 o 
   6   6   7       20.47       16.86      1.97 o 
   7   6   7       66.04       56.86      2.30 o 
   8   6   7        3.19        2.25      1.33 o 
   9   6   7       16.70       27.16      2.25 o 
 -11   7   7       57.56       56.91      6.73 o 
 -10   7   7        0.08       -0.12      2.77 o 
  -9   7   7       63.73       62.92      4.33 o 
  -8   7   7        4.28        5.15      2.22 o 
  -7   7   7      205.23      224.20      6.31 o 
  -6   7   7      186.12      197.94      5.74 o 
  -5   7   7      294.46      268.37      6.40 o 
  -4   7   7       23.59       21.94      1.61 o 
  -3   7   7       44.59       58.64      1.70 o 
  -2   7   7        8.01       11.79      1.13 o 
  -1   7   7      398.21      364.82      5.74 o 
   0   7   7        4.45        5.92      0.88 o 
   1   7   7        7.49        2.75      0.89 o 
   2   7   7       35.13       40.65      1.46 o 
   3   7   7        0.04        1.26      0.74 o 
   4   7   7       36.39       33.89      1.43 o 
   5   7   7      618.72      530.21      7.27 o 
   6   7   7        8.22        5.31      0.94 o 
   7   7   7       49.23       52.89      2.26 o 
   8   7   7       98.92      106.94      3.47 o 
   9   7   7       13.08       23.02      2.17 o 
 -11   8   7        2.53        0.20      4.01 o 
 -10   8   7       26.43       28.21      4.12 o 
  -9   8   7        5.75        6.11      2.86 o 
  -8   8   7       23.74       24.41      3.01 o 
  -7   8   7       26.38       33.76      3.17 o 
  -6   8   7       18.94       20.36      2.61 o 
  -5   8   7        9.57       12.18      2.19 o 
  -4   8   7        0.01        0.92      1.51 o 
  -3   8   7      292.69      273.29      4.61 o 
  -2   8   7       44.07       54.44      2.32 o 
  -1   8   7      275.85      280.63      4.53 o 
   0   8   7     1042.25     1037.06     12.06 o 
   1   8   7       37.87       54.80      1.93 o 
   2   8   7      293.58      294.05      4.41 o 
   3   8   7      494.28      451.08      6.25 o 
   4   8   7       15.65       11.82      1.22 o 
   5   8   7       16.19       18.24      1.25 o 
   6   8   7       61.51       56.45      2.52 o 
   7   8   7        5.46        4.41      1.37 o 
   8   8   7       10.05       18.40      3.06 o 
   9   8   7       59.32       66.79      3.13 o 
 -10   9   7        0.80       -2.83      2.83 o 
  -9   9   7       12.30       12.56      3.27 o 
  -8   9   7       21.80       15.04      2.72 o 
  -7   9   7        7.98        6.21      2.23 o 
  -6   9   7        0.02        1.98      1.90 o 
  -5   9   7       71.54       69.65      3.70 o 
  -4   9   7       33.89       30.14      3.58 o 
  -3   9   7        0.63        0.51      1.35 o 
  -2   9   7       70.20       67.35      2.52 o 
  -1   9   7       62.12       67.42      2.38 o 
   0   9   7      117.22      125.32      3.10 o 
   1   9   7      555.67      548.99      8.20 o 
   2   9   7       43.16       53.37      2.17 o 
   3   9   7      133.85      129.41      3.12 o 
   4   9   7        8.30        7.79      1.15 o 
   5   9   7       24.48       20.00      1.33 o 
   6   9   7       10.77       15.07      1.55 o 
   7   9   7        8.10        8.62      1.58 o 
   8   9   7       39.06       54.10      2.65 o 
 -10  10   7       26.12       22.89      3.33 o 
  -9  10   7      123.01      107.94      6.37 o 
  -8  10   7       21.81       21.20      3.07 o 
  -7  10   7       63.29       54.09      3.84 o 
  -6  10   7       52.61       59.20      3.65 o 
  -5  10   7       54.07       60.83      3.57 o 
  -4  10   7       31.36       38.98      1.95 o 
  -3  10   7       44.14       35.55      2.46 o 
  -2  10   7       23.72       28.25      2.30 o 
  -1  10   7       46.34       56.49      2.33 o 
   0  10   7       56.37       60.03      2.61 o 
   1  10   7      225.04      226.44      4.75 o 
   2  10   7       13.48       17.70      1.56 o 
   3  10   7      516.00      458.08      7.27 o 
   4  10   7      201.34      184.09      4.23 o 
   5  10   7        2.12        0.99      1.20 o 
   6  10   7        0.76       -0.12      1.24 o 
   7  10   7       47.03       49.55      2.44 o 
   8  10   7        3.70        6.99      1.69 o 
 -10  11   7        1.50        3.09      2.66 o 
  -9  11   7       31.17       32.14      3.42 o 
  -8  11   7       18.98       27.74      3.90 o 
  -7  11   7       23.27       24.82      3.22 o 
  -6  11   7       30.88       32.76      3.04 o 
  -5  11   7       47.20       50.38      3.43 o 
  -4  11   7      115.70      105.99      3.74 o 
  -3  11   7       34.40       36.01      2.52 o 
  -2  11   7       20.80       24.36      2.19 o 
  -1  11   7       22.82       25.98      2.49 o 
   0  11   7        1.37        6.44      1.84 o 
   1  11   7      176.66      173.76      5.24 o 
   2  11   7       71.46       80.31      3.21 o 
   3  11   7       87.56       85.81      3.51 o 
   4  11   7       68.50       74.89      3.18 o 
   5  11   7        5.36        3.48      1.40 o 
   6  11   7       44.62       38.58      2.16 o 
   7  11   7        1.60        3.31      1.73 o 
   8  11   7       93.45      102.05      3.89 o 
  -9  12   7       29.79       25.70      3.29 o 
  -8  12   7       21.51       20.51      2.89 o 
  -7  12   7        9.13        9.14      2.67 o 
  -6  12   7        3.64        3.61      2.22 o 
  -5  12   7        4.18        2.12      2.08 o 
  -4  12   7        3.74        1.35      1.84 o 
  -3  12   7       68.59       87.62      4.19 o 
  -2  12   7      313.14      280.01      6.87 o 
  -1  12   7      161.03      171.65      6.90 o 
   0  12   7      136.85      135.13      4.65 o 
   1  12   7      980.09      943.21     15.98 o 
   2  12   7      417.15      417.92      7.84 o 
   3  12   7       11.51       10.97      1.99 o 
   4  12   7       18.00       16.11      2.09 o 
   5  12   7        7.23        5.94      1.78 o 
   6  12   7       29.06       37.00      2.55 o 
   7  12   7        0.69        3.01      1.73 o 
  -9  13   7       48.79       55.42      4.63 o 
  -8  13   7        0.38        4.88      2.59 o 
  -7  13   7        3.16       -0.91      2.18 o 
  -6  13   7       26.39       35.75      3.96 o 
  -5  13   7        0.37       -1.26      2.20 o 
  -4  13   7        9.00        7.76      2.61 o 
  -3  13   7       72.47       80.29      5.34 o 
  -2  13   7      711.13      662.33     12.00 o 
  -1  13   7       14.49       18.14      2.47 o 
   0  13   7       14.98       19.99      2.60 o 
   1  13   7       88.35       80.37      4.40 o 
   2  13   7       32.56       27.46      3.02 o 
   3  13   7       72.88       67.66      4.05 o 
   4  13   7        7.05        4.85      1.89 o 
   5  13   7       73.60       70.00      3.73 o 
   6  13   7       25.66       24.64      2.66 o 
   7  13   7       71.63       72.11      3.50 o 
  -8  14   7       51.89       39.90      4.78 o 
  -7  14   7        2.32        6.21      2.97 o 
  -6  14   7       17.83       11.42      3.23 o 
  -5  14   7       46.63       48.93      4.44 o 
  -4  14   7       74.88       80.23      4.41 o 
  -3  14   7       12.90       13.52      2.50 o 
  -2  14   7      257.99      247.12      6.86 o 
  -1  14   7       21.14       21.33      2.68 o 
   0  14   7      125.06      121.50      4.72 o 
   1  14   7      208.23      215.07      6.08 o 
   2  14   7       95.86       93.00      4.81 o 
   3  14   7       84.79       84.00      3.91 o 
   4  14   7        2.09        5.99      1.94 o 
   5  14   7        3.82        3.10      1.96 o 
   6  14   7        7.77        7.74      2.19 o 
  -8  15   7       75.18       85.25      7.71 o 
  -7  15   7       27.58       28.09      5.05 o 
  -6  15   7        1.95        1.41      3.36 o 
  -5  15   7       80.10       89.57      6.99 o 
  -4  15   7        0.21       -2.13      2.13 o 
  -3  15   7       75.24       73.65      4.29 o 
  -2  15   7      279.30      283.52      7.50 o 
  -1  15   7        4.09        4.02      2.13 o 
   0  15   7        3.03        3.78      2.07 o 
   1  15   7       43.60       45.23      3.61 o 
   2  15   7       75.21       85.06      5.13 o 
   3  15   7       42.69       42.16      3.25 o 
   4  15   7        5.45        5.76      2.13 o 
   5  15   7        8.32        9.02      2.50 o 
   6  15   7        0.01        0.68      2.24 o 
  -7  16   7        7.49        9.57      4.46 o 
  -6  16   7       38.99       55.37      6.37 o 
  -5  16   7        3.70        2.82      2.76 o 
  -4  16   7        3.59        0.74      2.60 o 
  -3  16   7        1.16        2.80      2.15 o 
  -2  16   7      178.81      184.54      6.31 o 
  -1  16   7        1.84        3.24      2.27 o 
   0  16   7        0.15       -0.47      1.82 o 
   1  16   7        4.83        5.86      2.53 o 
   2  16   7        9.33       16.53      2.95 o 
   3  16   7        0.86       -1.23      2.04 o 
   4  16   7       19.25        6.11      2.47 o 
   5  16   7       15.41       12.73      2.48 o 
  -6  17   7        4.28       10.09      4.37 o 
  -5  17   7        0.48       -2.29      3.33 o 
  -4  17   7        6.44        4.91      2.77 o 
  -3  17   7       73.94       70.31      4.55 o 
  -2  17   7        4.19        2.58      2.46 o 
  -1  17   7       89.16       92.18      4.89 o 
   0  17   7        1.10       -0.56      2.14 o 
   1  17   7        0.35        3.12      2.55 o 
   2  17   7        7.24       10.64      3.07 o 
   3  17   7        1.25        1.65      2.38 o 
   4  17   7        0.11        0.20      2.34 o 
  -5  18   7       72.37       80.16      7.43 o 
  -4  18   7        4.84        3.70      3.22 o 
  -3  18   7        1.70        1.22      2.57 o 
  -2  18   7       87.21       89.24      5.15 o 
  -1  18   7       13.99        5.89      2.66 o 
   0  18   7       42.05       37.40      4.15 o 
   1  18   7        1.18        2.27      2.67 o 
   2  18   7        0.28       -0.99      2.65 o 
   3  18   7       49.12       61.29      4.41 o 
  -4  19   7        0.61        1.64      3.19 o 
  -3  19   7       72.43       70.47      5.06 o 
  -2  19   7       18.93       14.59      3.35 o 
  -1  19   7       48.06       37.89      4.21 o 
   0  19   7        0.17        3.68      2.97 o 
   1  19   7       54.67       60.41      5.12 o 
   2  19   7        0.27       -0.22      2.85 o 
 -10   0   8       22.02       30.43      5.04 o 
  -8   0   8       64.63       67.60      5.72 o 
  -6   0   8     3839.76     3688.18     53.00 o 
  -4   0   8        6.38        7.79      1.51 o 
  -2   0   8       75.16       53.53      2.07 o 
   0   0   8       61.90       61.91      2.11 o 
   2   0   8        0.50        0.61      1.17 o 
   4   0   8      498.30      507.26      8.15 o 
   6   0   8       46.71       49.44      2.99 o 
   8   0   8        0.01        1.38      1.91 o 
 -11   1   8        0.00       -2.09      3.78 o 
 -10   1   8       12.20       11.60      2.87 o 
  -9   1   8       53.04       53.86      5.01 o 
  -8   1   8       63.18       66.18      4.19 o 
  -7   1   8        0.40        2.51      1.50 o 
  -6   1   8      675.11      636.91      9.58 o 
  -5   1   8      264.83      261.57      3.92 o 
  -4   1   8        0.97        1.70      0.87 o 
  -3   1   8       11.33        9.93      1.07 o 
  -2   1   8        0.18        1.48      0.68 o 
  -1   1   8       24.85       30.54      1.20 o 
   0   1   8      169.18      166.76      2.46 o 
   1   1   8      181.28      188.05      3.14 o 
   2   1   8       74.33       84.15      2.02 o 
   3   1   8       45.24       45.63      1.48 o 
   4   1   8        6.29       10.39      1.09 o 
   5   1   8       13.51       10.50      0.98 o 
   6   1   8       73.47       87.44      2.63 o 
   7   1   8       34.34       31.37      1.92 o 
   8   1   8        6.87        8.65      1.59 o 
   9   1   8       10.93       12.40      1.98 o 
 -11   2   8       21.59       21.42      4.89 o 
 -10   2   8        0.00       -0.24      2.44 o 
  -9   2   8        5.25        5.25      2.42 o 
  -8   2   8       35.92       35.56      2.68 o 
  -7   2   8       99.24      100.54      3.36 o 
  -6   2   8     1206.94     1135.17     13.41 o 
  -5   2   8       31.76       20.51      2.05 o 
  -4   2   8        0.25        1.17      1.06 o 
  -3   2   8      457.09      447.98      5.83 o 
  -2   2   8        3.89        3.49      0.80 o 
  -1   2   8      161.06      161.00      2.68 o 
   0   2   8        2.70        2.42      0.69 o 
   1   2   8        6.13       14.45      1.11 o 
   2   2   8       69.85       73.41      1.97 o 
   3   2   8      675.04      624.10      6.70 o 
   4   2   8      807.08      765.79      8.04 o 
   5   2   8       83.49       88.42      2.41 o 
   6   2   8      115.13      116.02      2.76 o 
   7   2   8       61.63       68.12      3.07 o 
   8   2   8        0.15        0.43      1.34 o 
   9   2   8       20.90       22.40      2.17 o 
 -11   3   8       13.26       13.01      4.61 o 
 -10   3   8       57.11       57.64      4.37 o 
  -9   3   8        0.30       -0.87      2.20 o 
  -8   3   8       24.11       22.84      2.90 o 
  -7   3   8      229.08      225.20      4.74 o 
  -6   3   8       55.87       50.44      2.20 o 
  -5   3   8      224.64      196.30      3.92 o 
  -4   3   8        4.50        7.19      1.26 o 
  -3   3   8       23.24       23.64      1.37 o 
  -2   3   8       88.31       82.68      2.23 o 
  -1   3   8        4.73        5.61      0.86 o 
   0   3   8      956.27      955.64      9.56 o 
   1   3   8      321.72      302.08      4.10 o 
   2   3   8       26.25       33.02      1.34 o 
   3   3   8        3.23        6.51      0.97 o 
   4   3   8       72.10       75.89      2.43 o 
   5   3   8       66.29       68.87      2.78 o 
   6   3   8       54.70       66.01      3.00 o 
   7   3   8       10.19       11.56      1.38 o 
   8   3   8        3.39        5.51      1.55 o 
   9   3   8        2.30        5.06      1.67 o 
 -11   4   8      135.46      157.35      9.65 o 
 -10   4   8        3.13        4.95      3.08 o 
  -9   4   8        4.48        1.31      2.36 o 
  -8   4   8        1.06        1.19      2.08 o 
  -7   4   8      117.33      109.53      4.09 o 
  -6   4   8       18.75       21.24      1.70 o 
  -5   4   8      161.40      168.39      3.82 o 
  -4   4   8       76.91       73.19      2.42 o 
  -3   4   8      214.97      202.44      3.61 o 
  -2   4   8        0.87        2.44      0.85 o 
  -1   4   8       39.50       41.03      1.47 o 
   0   4   8      144.20      152.93      2.83 o 
   1   4   8       87.85      100.92      2.17 o 
   2   4   8       11.41       11.46      0.92 o 
   3   4   8       92.88       91.95      3.79 o 
   4   4   8      471.01      414.43      6.19 o 
   5   4   8      221.09      179.78      4.27 o 
   6   4   8       52.37       50.63      2.76 o 
   7   4   8       73.69       66.26      3.40 o 
   8   4   8        0.58        0.67      1.28 o 
   9   4   8       26.24       20.51      2.01 o 
 -11   5   8       17.80       15.61      4.81 o 
 -10   5   8      108.74      102.43      6.31 o 
  -9   5   8       14.86       11.90      2.84 o 
  -8   5   8        0.38       -2.00      2.00 o 
  -7   5   8        0.87        0.62      1.93 o 
  -6   5   8      530.53      518.42      7.45 o 
  -5   5   8       24.36       28.58      1.85 o 
  -4   5   8       16.63       29.27      1.79 o 
  -3   5   8        0.02        3.89      1.03 o 
  -2   5   8       26.66       28.58      1.61 o 
  -1   5   8     1092.30     1153.26     11.75 o 
   0   5   8      258.39      272.04      3.86 o 
   1   5   8        3.97        9.86      1.05 o 
   2   5   8       67.70       57.30      1.62 o 
   3   5   8       85.88       78.97      2.68 o 
   4   5   8      150.74      149.32      3.73 o 
   5   5   8        7.93       10.47      1.64 o 
   6   5   8       22.42       27.07      2.27 o 
   7   5   8        7.86        8.39      2.04 o 
   8   5   8        4.41        4.48      1.60 o 
   9   5   8        7.42       13.05      1.85 o 
 -11   6   8        1.26        4.32      4.31 o 
 -10   6   8        0.36        6.12      3.28 o 
  -9   6   8       34.85       30.27      3.31 o 
  -8   6   8       28.22       25.53      3.19 o 
  -7   6   8       14.73       15.17      2.55 o 
  -6   6   8        1.80        0.93      1.21 o 
  -5   6   8       12.52       12.47      1.48 o 
  -4   6   8        1.93       10.62      1.49 o 
  -3   6   8       59.83       57.56      2.43 o 
  -2   6   8       31.25       34.83      1.66 o 
  -1   6   8       26.84       31.01      1.42 o 
   0   6   8        7.21       17.16      1.29 o 
   1   6   8      704.79      684.02      8.00 o 
   2   6   8        2.30        4.79      0.86 o 
   3   6   8      264.39      263.48      4.16 o 
   4   6   8      107.64      111.17      3.53 o 
   5   6   8       10.79        7.94      1.88 o 
   6   6   8       46.59       46.99      2.76 o 
   7   6   8       29.28       34.14      2.83 o 
   8   6   8        5.18        5.38      2.07 o 
 -11   7   8       80.44       82.66     16.53 o 
 -10   7   8       57.66       56.37      5.22 o 
  -9   7   8       15.95       11.75      2.80 o 
  -8   7   8        0.04        0.39      2.13 o 
  -7   7   8        2.07        2.45      2.94 o 
  -6   7   8        6.56       10.55      2.26 o 
  -5   7   8      171.74      173.04      3.77 o 
  -4   7   8       16.00       22.82      1.73 o 
  -3   7   8       33.27       37.80      1.71 o 
  -2   7   8      106.19      119.63      3.57 o 
  -1   7   8      157.15      166.06      3.20 o 
   0   7   8       85.10       86.18      2.32 o 
   1   7   8      148.58      145.27      2.81 o 
   2   7   8       47.80       44.92      1.71 o 
   3   7   8        4.86        2.66      1.05 o 
   4   7   8       23.66       23.45      2.26 o 
   5   7   8        4.91        6.98      1.67 o 
   6   7   8       11.48        7.73      1.75 o 
   7   7   8       11.24       16.34      2.24 o 
   8   7   8       52.20       47.52      3.46 o 
 -10   8   8        0.12        4.54      3.24 o 
  -9   8   8       37.21       43.19      4.27 o 
  -8   8   8       17.24       23.00      3.08 o 
  -7   8   8      415.15      415.49     10.70 o 
  -6   8   8        6.87        5.40      2.06 o 
  -5   8   8      269.31      248.28      6.31 o 
  -4   8   8       39.04       35.25      2.29 o 
  -3   8   8      382.37      365.24      5.14 o 
  -2   8   8       19.89       15.42      1.43 o 
  -1   8   8       19.97       17.84      1.42 o 
   0   8   8      543.79      476.25      7.24 o 
   1   8   8      279.83      268.63      4.23 o 
   2   8   8      271.01      272.30      4.63 o 
   3   8   8       18.98       18.80      1.44 o 
   4   8   8      120.39      114.41      2.67 o 
   5   8   8      170.84      153.66      4.32 o 
   6   8   8       38.79       45.71      2.78 o 
   7   8   8       21.47       21.53      2.35 o 
   8   8   8        4.08        8.05      2.17 o 
 -10   9   8        2.02        2.64      3.43 o 
  -9   9   8        9.99       15.41      3.73 o 
  -8   9   8       13.50       13.08      2.88 o 
  -7   9   8      101.84       98.55      4.77 o 
  -6   9   8       11.22       15.06      2.49 o 
  -5   9   8        1.57        0.08      1.63 o 
  -4   9   8        1.78        3.03      1.66 o 
  -3   9   8        6.30        7.34      1.71 o 
  -2   9   8      157.71      168.23      4.61 o 
  -1   9   8       63.72       63.88      2.75 o 
   0   9   8      562.51      552.77      9.07 o 
   1   9   8      763.54      753.93     10.05 o 
   2   9   8       34.18       26.59      2.44 o 
   3   9   8        2.71        3.89      1.12 o 
   4   9   8        0.54       -0.10      0.93 o 
   5   9   8        2.42        3.44      1.13 o 
   6   9   8       48.65       59.53      3.10 o 
   7   9   8        2.03        5.24      1.78 o 
   8   9   8       24.08       25.20      2.30 o 
 -10  10   8       19.15       23.90      6.00 o 
  -9  10   8       13.69       11.99      3.54 o 
  -8  10   8      137.22      150.42      6.10 o 
  -7  10   8      138.04      140.22      5.70 o 
  -6  10   8        9.50        6.80      2.22 o 
  -5  10   8       23.34       21.28      2.37 o 
  -4  10   8       15.43        8.40      1.94 o 
  -3  10   8       24.92       30.90      2.82 o 
  -2  10   8       17.60       23.30      2.68 o 
  -1  10   8       28.96       36.84      2.80 o 
   0  10   8        6.15       13.62      2.13 o 
   1  10   8      201.96      194.88      5.18 o 
   2  10   8        1.29        0.85      1.42 o 
   3  10   8       11.73       10.80      1.85 o 
   4  10   8       56.98       56.59      2.86 o 
   5  10   8       23.41       33.04      2.55 o 
   6  10   8       18.87       16.33      1.78 o 
   7  10   8      140.12      168.57      4.73 o 
  -9  11   8       81.11       82.09      7.32 o 
  -8  11   8        0.02        0.71      3.33 o 
  -7  11   8       25.64       22.48      3.54 o 
  -6  11   8       21.51       12.72      3.17 o 
  -5  11   8        8.94        7.24      2.37 o 
  -4  11   8      466.24      470.75      9.63 o 
  -3  11   8       40.28       44.28      3.28 o 
  -2  11   8       74.88       79.78      3.87 o 
  -1  11   8     1111.87     1078.21     16.61 o 
   0  11   8        0.57        0.92      1.75 o 
   1  11   8       94.34      102.82      4.75 o 
   2  11   8       12.88       11.85      2.03 o 
   3  11   8      195.87      174.49      6.68 o 
   4  11   8        3.33        1.52      1.50 o 
   5  11   8       18.11       22.80      2.17 o 
   6  11   8        1.26        0.46      1.49 o 
   7  11   8        0.15       -1.73      1.73 o 
  -9  12   8        8.35       10.72      4.43 o 
  -8  12   8        7.35       10.36      4.15 o 
  -7  12   8       24.61       25.82      4.17 o 
  -6  12   8        3.15        2.67      2.55 o 
  -5  12   8        6.86        3.94      2.31 o 
  -4  12   8       34.08       31.27      3.16 o 
  -3  12   8      412.72      394.32      8.68 o 
  -2  12   8       66.80       71.47      3.84 o 
  -1  12   8        0.00        4.54      2.09 o 
   0  12   8      330.25      320.77      7.38 o 
   1  12   8        0.03        1.22      2.09 o 
   2  12   8       99.46       88.69      4.88 o 
   3  12   8       30.10       22.62      2.40 o 
   4  12   8        1.19        0.89      1.65 o 
   5  12   8        4.24        4.15      1.80 o 
   6  12   8        0.73        0.37      1.65 o 
   7  12   8        0.63       -0.46      1.91 o 
  -8  13   8        0.18       -1.90      3.65 o 
  -7  13   8       36.44       40.64      4.53 o 
  -6  13   8        7.26        8.58      2.99 o 
  -5  13   8       11.94        5.31      2.51 o 
  -4  13   8       38.96       35.97      3.37 o 
  -3  13   8       16.27       13.16      2.55 o 
  -2  13   8       25.10       22.90      2.90 o 
  -1  13   8      214.25      196.15      5.93 o 
   0  13   8      143.14      140.06      5.29 o 
   1  13   8      131.50      121.72      5.36 o 
   2  13   8        3.86        3.42      1.97 o 
   3  13   8       12.59       15.37      2.19 o 
   4  13   8       90.23       85.36      4.64 o 
   5  13   8        5.76        9.43      2.09 o 
   6  13   8        4.18        9.07      2.02 o 
  -8  14   8       28.88       32.41      5.49 o 
  -7  14   8       34.12       26.63      5.00 o 
  -6  14   8        3.63        2.91      2.94 o 
  -5  14   8       20.20       14.95      2.83 o 
  -4  14   8        4.39        3.45      2.36 o 
  -3  14   8       94.28      100.57      4.81 o 
  -2  14   8      173.32      169.65      5.75 o 
  -1  14   8        0.98        0.36      1.97 o 
   0  14   8       89.30       86.09      4.57 o 
   1  14   8        0.42        3.94      2.18 o 
   2  14   8        1.58        6.73      2.09 o 
   3  14   8        1.38        2.23      2.46 o 
   4  14   8        0.03       -1.46      1.87 o 
   5  14   8       22.12       23.62      2.64 o 
   6  14   8      262.36      352.37      9.60 o 
  -7  15   8        5.04        5.41      4.18 o 
  -6  15   8       22.45       21.52      3.97 o 
  -5  15   8       30.93       32.43      3.61 o 
  -4  15   8      101.96      112.69      5.29 o 
  -3  15   8      193.99      205.00      6.66 o 
  -2  15   8        4.97        5.23      2.43 o 
  -1  15   8        0.06        0.33      2.07 o 
   0  15   8        1.31        1.81      2.55 o 
   1  15   8        4.19        4.70      2.46 o 
   2  15   8      346.42      354.60      8.79 o 
   3  15   8       95.23       97.66      4.47 o 
   4  15   8       81.26       81.26      4.14 o 
   5  15   8       31.66       36.60      3.20 o 
  -6  16   8       53.41       60.63      8.31 o 
  -5  16   8       30.39       30.41      3.66 o 
  -4  16   8        0.00        2.34      2.56 o 
  -3  16   8       33.64       36.66      3.68 o 
  -2  16   8       79.71       78.75      4.59 o 
  -1  16   8        2.52        4.84      2.67 o 
   0  16   8        0.55       -2.31      2.31 o 
   1  16   8      193.35      192.91      7.22 o 
   2  16   8       25.75       34.39      3.69 o 
   3  16   8        3.09        1.36      2.03 o 
   4  16   8        9.48       10.54      3.18 o 
  -5  17   8       46.54       41.99      4.97 o 
  -4  17   8        0.21        1.88      2.82 o 
  -3  17   8       13.40       14.99      3.02 o 
  -2  17   8      137.16      135.41      5.84 o 
  -1  17   8       10.47        9.26      5.13 o 
   0  17   8       74.74       76.80      5.21 o 
   1  17   8       36.80       49.09      4.51 o 
   2  17   8       81.59       92.87      5.08 o 
   3  17   8       11.29       10.65      2.63 o 
  -4  18   8       21.34       17.69      3.56 o 
  -3  18   8       29.54       33.18      3.87 o 
  -2  18   8        0.47        2.51      2.94 o 
  -1  18   8        4.14        2.99      2.80 o 
   0  18   8      149.91      154.73      7.08 o 
   1  18   8       28.52       31.64      4.20 o 
   2  18   8        0.00       -1.87      3.58 o 
  -2  19   8       10.71       22.46      6.66 o 
  -1  19   8       36.04       42.50      5.05 o 
   0  19   8       56.62       80.00     12.80 o 
 -11   0   9        2.14       -1.78      5.46 o 
  -9   0   9        2.82        4.52      3.62 o 
  -7   0   9       26.42       27.21      4.24 o 
  -5   0   9       65.76       65.65      2.68 o 
  -3   0   9       42.61       42.07      2.14 o 
  -1   0   9      126.34      142.33      3.46 o 
   1   0   9        5.09        4.73      1.35 o 
   3   0   9     1130.56     1079.23     17.34 o 
   5   0   9        0.73        2.05      1.36 o 
   7   0   9       24.57       37.94      3.26 o 
 -11   1   9        0.05       -3.68      4.05 o 
 -10   1   9       37.04       37.38      3.89 o 
  -9   1   9        2.71        3.67      2.39 o 
  -8   1   9       26.51       24.47      2.56 o 
  -7   1   9       54.69       57.23      2.76 o 
  -6   1   9      230.22      243.51      4.57 o 
  -5   1   9      113.92      106.24      2.46 o 
  -4   1   9        4.66        3.94      0.96 o 
  -3   1   9        0.99       -0.09      0.79 o 
  -2   1   9      174.47      189.05      2.90 o 
  -1   1   9        0.07        0.43      0.79 o 
   0   1   9      114.94      103.94      2.16 o 
   1   1   9       19.73       19.24      1.32 o 
   2   1   9       86.89       78.08      2.11 o 
   3   1   9       97.11      104.30      2.52 o 
   4   1   9      676.36      669.13      7.71 o 
   5   1   9       19.89       20.40      1.35 o 
   6   1   9       77.38       77.25      2.59 o 
   7   1   9        0.12        2.74      1.28 o 
   8   1   9      149.15      169.41      4.17 o 
 -11   2   9        6.32        5.37      4.47 o 
 -10   2   9       22.05       12.16      3.00 o 
  -9   2   9       43.72       43.98      3.83 o 
  -8   2   9        0.07        0.78      1.90 o 
  -7   2   9       51.07       51.39      2.31 o 
  -6   2   9      220.91      222.49      4.41 o 
  -5   2   9       26.87       19.20      1.68 o 
  -4   2   9        5.92       10.10      1.40 o 
  -3   2   9      112.91      114.13      2.57 o 
  -2   2   9        3.19        3.84      0.89 o 
  -1   2   9       20.93       30.65      1.40 o 
   0   2   9      223.09      215.31      3.37 o 
   1   2   9        9.01        7.06      0.92 o 
   2   2   9       28.61       34.70      1.54 o 
   3   2   9      230.29      244.36      3.80 o 
   4   2   9      259.84      247.72      3.86 o 
   5   2   9        0.10        0.12      1.03 o 
   6   2   9       49.82       53.53      2.34 o 
   7   2   9       15.34       17.00      1.55 o 
   8   2   9       43.07       49.08      2.53 o 
 -11   3   9        0.68       -3.93      3.93 o 
 -10   3   9        3.71        2.60      2.60 o 
  -9   3   9        0.26        4.55      2.42 o 
  -8   3   9       28.08       25.32      3.08 o 
  -7   3   9      376.51      361.28      5.98 o 
  -6   3   9      293.89      288.50      5.13 o 
  -5   3   9      240.53      226.22      4.56 o 
  -4   3   9       80.85       76.67      2.56 o 
  -3   3   9      274.14      274.29      4.20 o 
  -2   3   9      361.68      377.27      4.67 o 
  -1   3   9       46.36       47.31      1.77 o 
   0   3   9      165.28      161.05      2.89 o 
   1   3   9        0.62        3.70      0.91 o 
   2   3   9      160.79      141.11      2.79 o 
   3   3   9      332.56      281.03      4.16 o 
   4   3   9      203.71      182.25      4.74 o 
   5   3   9       36.82       36.57      2.38 o 
   6   3   9        4.57        3.36      1.54 o 
   7   3   9        0.39       -0.69      1.54 o 
   8   3   9       10.62       12.90      2.27 o 
 -11   4   9        0.95        0.51      4.39 o 
 -10   4   9        0.52       -0.70      2.46 o 
  -9   4   9       15.82       14.50      2.93 o 
  -8   4   9       24.79       25.93      2.58 o 
  -7   4   9      158.52      137.62      3.87 o 
  -6   4   9      240.36      249.46      4.74 o 
  -5   4   9        4.99        6.55      1.40 o 
  -4   4   9       23.35       18.39      1.62 o 
  -3   4   9        7.00        8.16      1.22 o 
  -2   4   9       77.81       94.51      2.29 o 
  -1   4   9      149.98      151.51      2.77 o 
   0   4   9      150.94      160.39      2.97 o 
   1   4   9        4.11        5.83      1.07 o 
   2   4   9      192.22      195.59      3.57 o 
   3   4   9        2.26       10.76      1.80 o 
   4   4   9        2.85        1.34      1.42 o 
   5   4   9        2.78        5.70      1.51 o 
   6   4   9       22.19       13.86      1.98 o 
   7   4   9        1.88        3.30      1.79 o 
   8   4   9        4.59        3.24      1.95 o 
 -10   5   9        0.42        2.04      3.09 o 
  -9   5   9       22.51       20.64      3.26 o 
  -8   5   9        5.72        3.79      2.04 o 
  -7   5   9      312.42      280.60      6.19 o 
  -6   5   9        2.67        3.64      1.40 o 
  -5   5   9        0.01        1.64      1.31 o 
  -4   5   9        0.68        1.47      1.21 o 
  -3   5   9       56.77       59.58      2.05 o 
  -2   5   9       43.29       46.29      1.95 o 
  -1   5   9       62.05       63.82      1.88 o 
   0   5   9      213.02      219.97      3.71 o 
   1   5   9        2.00        4.54      1.06 o 
   2   5   9      209.35      204.48      3.76 o 
   3   5   9     1721.00     1610.83     17.66 o 
   4   5   9       80.79       59.24      3.18 o 
   5   5   9        0.66       -0.35      1.33 o 
   6   5   9        5.61        4.90      1.79 o 
   7   5   9        6.13        5.36      1.97 o 
   8   5   9       15.64       13.20      3.49 o 
 -10   6   9        0.00        4.12      3.07 o 
  -9   6   9        9.99       10.65      2.81 o 
  -8   6   9       24.96       16.97      2.44 o 
  -7   6   9       34.61       34.32      2.73 o 
  -6   6   9       37.02       34.95      2.20 o 
  -5   6   9        0.32        1.36      1.27 o 
  -4   6   9       22.01       28.86      1.98 o 
  -3   6   9       51.14       50.72      2.22 o 
  -2   6   9        9.40       15.85      1.44 o 
  -1   6   9      374.87      388.88      5.28 o 
   0   6   9      102.41      110.65      3.01 o 
   1   6   9       24.83       19.05      1.54 o 
   2   6   9      206.79      201.44      3.82 o 
   3   6   9      219.31      217.50      3.83 o 
   4   6   9        0.09       -1.10      1.61 o 
   5   6   9        4.98        4.25      1.66 o 
   6   6   9        3.26        3.44      1.74 o 
   7   6   9        0.02       -0.64      1.82 o 
   8   6   9       24.10       22.36      3.83 o 
 -10   7   9        0.94       -3.03      3.03 o 
  -9   7   9       39.69       37.41      3.81 o 
  -8   7   9       64.45       69.66      4.97 o 
  -7   7   9      102.64       90.50      3.91 o 
  -6   7   9       16.34       15.17      2.17 o 
  -5   7   9        2.26        1.23      1.29 o 
  -4   7   9       67.70       72.49      2.68 o 
  -3   7   9      105.52      108.41      4.47 o 
  -2   7   9        5.17       14.11      1.81 o 
  -1   7   9      246.79      245.72      5.48 o 
   0   7   9        8.05       13.34      1.37 o 
   1   7   9      134.77      125.18      3.13 o 
   2   7   9       29.19       32.91      2.36 o 
   3   7   9      130.24      126.15      2.91 o 
   4   7   9       33.71       25.97      2.93 o 
   5   7   9        0.59       -1.59      1.59 o 
   6   7   9       17.96       22.15      2.35 o 
   7   7   9        9.08        7.29      2.02 o 
   8   7   9       11.18       14.70      2.62 o 
 -10   8   9       22.82        5.51      4.39 o 
  -9   8   9       41.23       45.91      4.71 o 
  -8   8   9        7.82        5.16      2.53 o 
  -7   8   9        3.84        4.21      2.06 o 
  -6   8   9       44.50       39.41      2.89 o 
  -5   8   9       14.71       13.19      1.97 o 
  -4   8   9        9.70        9.11      1.62 o 
  -3   8   9       98.70       93.04      3.28 o 
  -2   8   9      236.92      213.39      4.82 o 
  -1   8   9      349.98      347.38      6.44 o 
   0   8   9        1.03        1.88      1.30 o 
   1   8   9       88.90       80.83      2.64 o 
   2   8   9       15.93       14.65      1.76 o 
   3   8   9      107.32       98.47      2.74 o 
   4   8   9      102.11      101.87      3.21 o 
   5   8   9        0.66        3.20      2.05 o 
   6   8   9       32.48       29.22      3.11 o 
   7   8   9       44.47       42.41      3.17 o 
 -10   9   9        7.34       13.12      4.76 o 
  -9   9   9       26.07       24.97      4.91 o 
  -8   9   9        6.60       10.08      3.28 o 
  -7   9   9      110.74      111.67      4.95 o 
  -6   9   9       72.35       59.50      3.88 o 
  -5   9   9       18.56       19.56      2.63 o 
  -4   9   9       39.56       45.23      3.25 o 
  -3   9   9      128.42      130.97      4.32 o 
  -2   9   9       80.60       78.43      3.45 o 
  -1   9   9      552.34      533.38      9.26 o 
   0   9   9      202.68      207.06      4.86 o 
   1   9   9      164.75      146.91      4.32 o 
   2   9   9        5.25        2.98      1.54 o 
   3   9   9       22.66       18.48      1.87 o 
   4   9   9        0.41        2.48      1.34 o 
   5   9   9        0.20        4.90      2.18 o 
   6   9   9        0.01       -1.74      1.74 o 
   7   9   9        5.94        7.59      2.06 o 
  -9  10   9       14.52       21.77      8.13 o 
  -8  10   9       16.26       16.07      4.61 o 
  -7  10   9        0.26       -0.26      2.31 o 
  -6  10   9       22.30       19.76      2.92 o 
  -5  10   9       39.94       46.39      3.54 o 
  -4  10   9        8.17        6.91      2.24 o 
  -3  10   9        0.31        0.36      1.91 o 
  -2  10   9       49.60       50.37      3.31 o 
  -1  10   9      408.19      405.09      8.40 o 
   0  10   9      222.73      218.77      8.47 o 
   1  10   9       28.75       27.50      2.53 o 
   2  10   9       40.07       39.86      2.71 o 
   3  10   9        2.80        1.50      1.51 o 
   4  10   9       37.86       44.04      2.87 o 
   5  10   9       32.32       35.44      2.32 o 
   6  10   9       22.50       28.92      3.31 o 
   7  10   9        8.79       11.65      2.73 o 
  -9  11   9        3.18        6.19      4.18 o 
  -8  11   9        0.24        2.44      2.95 o 
  -7  11   9       21.03       16.00      2.93 o 
  -6  11   9       28.96       23.74      3.10 o 
  -5  11   9        1.22        4.60      2.28 o 
  -4  11   9      154.58      147.60      5.38 o 
  -3  11   9      368.65      350.24      8.11 o 
  -2  11   9      237.88      240.93      6.39 o 
  -1  11   9       32.65       35.74      2.89 o 
   0  11   9       31.61       29.02      3.08 o 
   1  11   9       81.85       82.12      3.92 o 
   2  11   9        1.00        0.98      1.70 o 
   3  11   9       76.49       69.25      4.25 o 
   4  11   9        7.66        9.20      1.82 o 
   5  11   9        4.12        6.79      1.73 o 
   6  11   9      130.09      123.14      4.52 o 
  -8  12   9        0.00       -0.66      3.72 o 
  -7  12   9       21.59       26.48      3.45 o 
  -6  12   9        0.31       -2.04      2.15 o 
  -5  12   9       30.79       35.72      3.42 o 
  -4  12   9       52.13       52.25      3.77 o 
  -3  12   9       16.53       17.55      2.73 o 
  -2  12   9       10.96       15.73      2.58 o 
  -1  12   9      217.09      207.03      5.99 o 
   0  12   9      243.12      241.49     10.23 o 
   1  12   9       15.16       10.95      2.27 o 
   2  12   9      112.53       96.07      4.81 o 
   3  12   9       31.04       35.71      3.78 o 
   4  12   9       46.42       66.04      3.78 o 
   5  12   9       55.80       62.64      4.36 o 
   6  12   9       40.05       43.66      3.40 o 
  -8  13   9       34.34       26.74      5.37 o 
  -7  13   9       55.44       54.88      4.40 o 
  -6  13   9        6.89       10.37      2.82 o 
  -5  13   9       17.24       11.10      3.15 o 
  -4  13   9       25.57       19.47      3.00 o 
  -3  13   9        0.01        2.86      2.30 o 
  -2  13   9        4.37        4.56      2.16 o 
  -1  13   9       68.43       77.12      4.81 o 
   0  13   9      123.37      132.83      5.81 o 
   1  13   9        9.41       11.40      2.40 o 
   2  13   9        1.06        0.25      1.76 o 
   3  13   9        9.34       13.21      2.26 o 
   4  13   9       47.88       49.63      3.17 o 
   5  13   9        3.47        7.22      1.98 o 
  -7  14   9       17.84       18.94      3.86 o 
  -6  14   9        0.55        3.11      2.68 o 
  -5  14   9      122.77      129.84      5.65 o 
  -4  14   9       11.01       11.23      2.81 o 
  -3  14   9       80.56       93.52      5.23 o 
  -2  14   9       35.16       32.58      3.53 o 
  -1  14   9       73.14       80.90      5.06 o 
   0  14   9        6.08        4.06      2.86 o 
   1  14   9       70.86       68.79      4.62 o 
   2  14   9       15.39       15.97      2.44 o 
   3  14   9       22.42       28.33      2.84 o 
   4  14   9        0.01        3.05      1.87 o 
   5  14   9        0.50        3.27      2.00 o 
  -7  15   9       39.83       34.13     11.20 o 
  -6  15   9        3.52        3.17      2.87 o 
  -5  15   9       74.33       79.04      4.92 o 
  -4  15   9       19.06       20.28      3.19 o 
  -3  15   9        4.91        8.18      2.63 o 
  -2  15   9       17.45       14.73      3.54 o 
  -1  15   9       37.91       35.88      3.92 o 
   0  15   9        0.28       -0.29      2.32 o 
   1  15   9       27.32       27.14      3.51 o 
   2  15   9       28.00       23.51      2.88 o 
   3  15   9        5.09        2.59      2.02 o 
   4  15   9        0.96        0.99      2.02 o 
  -6  16   9       31.66       40.12      6.76 o 
  -5  16   9        1.45       -0.61      2.66 o 
  -4  16   9        2.25       -2.45      2.45 o 
  -3  16   9        8.54        9.08      3.30 o 
  -2  16   9        6.40        0.60      2.74 o 
  -1  16   9       14.07       11.43      3.15 o 
   0  16   9       18.30       21.73      3.56 o 
   1  16   9        9.26        6.40      2.82 o 
   2  16   9        0.23       -2.12      2.12 o 
   3  16   9       20.82       19.65      2.89 o 
  -4  17   9        8.60        6.22      3.48 o 
  -3  17   9        2.66        1.48      3.12 o 
  -2  17   9       10.84        9.23      3.24 o 
  -1  17   9        9.32        9.13      3.03 o 
   0  17   9       28.97       37.02      4.26 o 
   1  17   9        2.27        1.54      2.66 o 
   2  17   9       44.97       38.48      3.60 o 
  -2  18   9        0.00       -2.67      2.93 o 
  -1  18   9        7.74        7.94      3.39 o 
   0  18   9       27.16       36.01      7.14 o 
 -10   0  10       63.61       74.71      7.03 o 
  -8   0  10      945.30      947.92     19.70 o 
  -6   0  10       64.64       71.63      5.10 o 
  -4   0  10      893.26      847.89     12.75 o 
  -2   0  10     1050.80      996.73     17.66 o 
   0   0  10       57.98       52.11      2.86 o 
   2   0  10       23.54       34.43      2.83 o 
   4   0  10       30.32       34.80      6.47 o 
   6   0  10       42.30       47.81      3.43 o 
   8   0  10       53.11       67.60      4.00 o 
 -10   1  10        0.41       -1.57      2.62 o 
  -9   1  10       24.50       21.88      3.25 o 
  -8   1  10       57.62       61.71      3.64 o 
  -7   1  10        7.00        7.92      1.91 o 
  -6   1  10       40.71       48.20      2.35 o 
  -5   1  10       19.79       20.88      1.52 o 
  -4   1  10       41.77       46.57      2.01 o 
  -3   1  10       66.88       72.18      2.10 o 
  -2   1  10      102.02      103.82      2.38 o 
  -1   1  10       91.13       91.28      2.16 o 
   0   1  10        0.03        1.62      1.03 o 
   1   1  10       56.96       51.85      1.96 o 
   2   1  10      286.29      275.08      5.90 o 
   3   1  10      419.81      397.72      6.76 o 
   4   1  10       25.06       22.76      1.68 o 
   5   1  10       11.16       10.12      1.58 o 
   6   1  10       12.20       11.79      1.51 o 
   7   1  10      126.86      145.55      3.74 o 
   8   1  10       54.03       63.81      2.70 o 
 -10   2  10        1.99        3.46      2.75 o 
  -9   2  10       35.64       40.19      3.86 o 
  -8   2  10      208.67      202.07      6.76 o 
  -7   2  10       75.43       74.11      3.32 o 
  -6   2  10       11.83       12.02      1.56 o 
  -5   2  10       58.56       53.67      2.43 o 
  -4   2  10       38.85       34.67      1.90 o 
  -3   2  10       38.94       35.89      1.86 o 
  -2   2  10       15.36       16.17      1.36 o 
  -1   2  10       16.11       21.61      1.46 o 
   0   2  10        0.12       -1.14      1.14 o 
   1   2  10      160.57      153.87      3.32 o 
   2   2  10      551.66      556.75      7.64 o 
   3   2  10       21.42       30.64      1.75 o 
   4   2  10       13.61       15.25      1.33 o 
   5   2  10       17.51       16.14      1.40 o 
   6   2  10        0.04       -0.31      1.53 o 
   7   2  10       16.74       13.06      2.14 o 
   8   2  10       26.16       26.93      2.85 o 
 -10   3  10       43.50       47.86      4.24 o 
  -9   3  10        1.26        0.20      2.55 o 
  -8   3  10      132.08      141.24      5.80 o 
  -7   3  10      349.98      320.54      5.74 o 
  -6   3  10      103.86      107.47      3.44 o 
  -5   3  10       26.25       23.71      1.87 o 
  -4   3  10        2.69        2.80      1.22 o 
  -3   3  10        1.45        1.75      1.14 o 
  -2   3  10     1071.26     1071.36     12.32 o 
  -1   3  10        1.18        6.60      1.17 o 
   0   3  10       20.34       24.99      1.76 o 
   1   3  10        2.06        3.71      1.25 o 
   2   3  10       42.42       42.40      2.04 o 
   3   3  10      178.69      176.33      5.26 o 
   4   3  10      103.03      101.64      4.59 o 
   5   3  10       26.13       31.63      3.39 o 
   6   3  10        6.52        2.36      1.66 o 
   7   3  10       16.39       13.83      2.25 o 
 -10   4  10        0.63        2.47      3.03 o 
  -9   4  10       36.36       31.14      3.60 o 
  -8   4  10       24.82       21.86      3.13 o 
  -7   4  10      169.04      155.04      5.00 o 
  -6   4  10       21.88       23.29      1.94 o 
  -5   4  10       56.61       55.89      2.80 o 
  -4   4  10      113.03      112.13      3.19 o 
  -3   4  10      319.26      290.03      5.38 o 
  -2   4  10      180.47      165.80      3.80 o 
  -1   4  10       49.22       43.05      2.17 o 
   0   4  10       90.07       70.87      2.48 o 
   1   4  10      146.10      136.81      3.29 o 
   2   4  10      755.49      743.07      9.49 o 
   3   4  10      215.71      211.49      3.89 o 
   4   4  10        7.39       11.84      2.18 o 
   5   4  10       10.84       11.62      2.18 o 
   6   4  10       10.72        9.43      2.05 o 
   7   4  10       53.37       44.65      3.23 o 
 -10   5  10        5.02        4.24      3.54 o 
  -9   5  10       14.22       21.89      3.81 o 
  -8   5  10        6.49        4.81      2.80 o 
  -7   5  10       44.48       48.82      3.17 o 
  -6   5  10        0.00        1.47      1.65 o 
  -5   5  10        9.95        9.83      1.67 o 
  -4   5  10      127.55      133.50      4.74 o 
  -3   5  10       87.87       91.98      3.26 o 
  -2   5  10      359.68      374.19      6.28 o 
  -1   5  10       95.45       88.16      3.02 o 
   0   5  10        0.59        3.09      1.28 o 
   1   5  10        1.94        1.59      1.23 o 
   2   5  10      387.52      393.68      6.01 o 
   3   5  10        3.02        1.53      1.01 o 
   4   5  10      140.39      141.35      4.95 o 
   5   5  10        5.29        2.92      1.77 o 
   6   5  10        1.60        0.82      1.78 o 
   7   5  10        2.81       -0.45      1.94 o 
 -10   6  10       17.20       15.09      4.74 o 
  -9   6  10        2.70        3.34      3.34 o 
  -8   6  10       60.57       55.60      3.75 o 
  -7   6  10      105.68       98.31      4.46 o 
  -6   6  10       61.71       59.57      3.59 o 
  -5   6  10        2.44        1.04      1.51 o 
  -4   6  10      207.47      207.33      6.92 o 
  -3   6  10       29.42       29.15      2.26 o 
  -2   6  10      191.22      192.50      4.37 o 
  -1   6  10      304.12      283.81      5.74 o 
   0   6  10        5.70        4.90      1.50 o 
   1   6  10        5.21        6.52      1.47 o 
   2   6  10        4.00        4.78      1.25 o 
   3   6  10      112.76      104.14      2.94 o 
   4   6  10        3.73        2.14      1.82 o 
   5   6  10        0.82        2.82      1.86 o 
   6   6  10       13.31       17.06      2.52 o 
   7   6  10       36.64       42.10      3.39 o 
 -10   7  10       96.57      102.82      8.29 o 
  -9   7  10        0.00       -0.51      3.00 o 
  -8   7  10      104.39      113.33      5.00 o 
  -7   7  10      111.67       97.13      6.98 o 
  -6   7  10       12.18       10.42      2.49 o 
  -5   7  10       48.43       46.00      2.58 o 
  -4   7  10       44.76       52.27      2.77 o 
  -3   7  10       44.22       44.54      2.59 o 
  -2   7  10        4.29        7.42      1.70 o 
  -1   7  10      115.74      124.17      3.96 o 
   0   7  10      127.05      125.71      4.99 o 
   1   7  10       30.40       26.26      2.12 o 
   2   7  10      286.48      286.53      5.71 o 
   3   7  10       24.21       20.73      1.62 o 
   4   7  10       10.45       12.88      2.26 o 
   5   7  10       53.00       48.13      3.77 o 
   6   7  10       54.24       67.99      6.00 o 
   7   7  10       10.58       14.14      2.78 o 
  -9   8  10        5.44        8.40      3.60 o 
  -8   8  10        2.76        1.20      2.52 o 
  -7   8  10       16.12        9.10      2.49 o 
  -6   8  10        0.08        0.53      2.15 o 
  -5   8  10       63.87       55.37      3.07 o 
  -4   8  10      102.73      105.45      3.67 o 
  -3   8  10        0.51        2.19      1.56 o 
  -2   8  10        0.36        1.51      1.58 o 
  -1   8  10       46.30       42.04      2.70 o 
   0   8  10       42.18       38.52      2.49 o 
   1   8  10        2.44        4.40      1.58 o 
   2   8  10       12.45       15.00      1.89 o 
   3   8  10       21.86       20.41      1.95 o 
   4   8  10        0.00        0.09      1.98 o 
   5   8  10        5.73        5.15      2.44 o 
   6   8  10       53.18       59.94      4.24 o 
  -9   9  10        3.64        4.90      3.70 o 
  -8   9  10        8.97        5.91      2.73 o 
  -7   9  10        0.52       -1.65      2.36 o 
  -6   9  10       73.75       71.84      4.25 o 
  -5   9  10      100.79      105.89      4.66 o 
  -4   9  10        0.89       -1.35      1.82 o 
  -3   9  10      146.13      148.77      4.77 o 
  -2   9  10        0.18       -0.24      1.58 o 
  -1   9  10       33.31       35.16      2.80 o 
   0   9  10       43.49       45.18      2.65 o 
   1   9  10       80.74       77.60      3.44 o 
   2   9  10       24.84       26.47      2.27 o 
   3   9  10       41.66       37.62      3.12 o 
   4   9  10       45.76       50.58      2.50 o 
   5   9  10       14.70       15.79      3.07 o 
   6   9  10       16.35       17.55      3.15 o 
  -9  10  10       13.61       12.76      3.73 o 
  -8  10  10       32.24       23.67      3.36 o 
  -7  10  10       30.24       32.47      3.43 o 
  -6  10  10        0.01        1.60      2.35 o 
  -5  10  10        2.69        5.80      2.30 o 
  -4  10  10       45.00       39.96      3.50 o 
  -3  10  10        3.36        5.54      2.12 o 
  -2  10  10        9.75        7.38      2.52 o 
  -1  10  10      131.57      138.22      5.63 o 
   0  10  10       13.15       13.24      2.39 o 
   1  10  10       26.21       29.16      2.59 o 
   2  10  10        9.30        6.48      1.88 o 
   3  10  10       46.37       41.41      2.72 o 
   4  10  10        1.55        3.74      1.48 o 
   5  10  10        0.85       -1.51      2.47 o 
   6  10  10        1.76        4.34      2.78 o 
  -8  11  10        6.86        3.86      2.88 o 
  -7  11  10       57.36       62.53      4.37 o 
  -6  11  10       59.81       68.93      4.40 o 
  -5  11  10        0.12        1.85      2.24 o 
  -4  11  10       17.28       15.03      2.79 o 
  -3  11  10      362.71      363.26      8.38 o 
  -2  11  10       38.15       42.80      3.77 o 
  -1  11  10      195.91      207.18      6.94 o 
   0  11  10       10.35       11.41      2.54 o 
   1  11  10      171.68      166.19      5.33 o 
   2  11  10        2.43        1.30      1.81 o 
   3  11  10       15.03       17.20      2.23 o 
   4  11  10        8.55        8.77      1.83 o 
   5  11  10        2.53        4.09      1.87 o 
  -8  12  10       27.43       25.97      4.29 o 
  -7  12  10        8.68        1.77      3.37 o 
  -6  12  10        3.62        5.12      2.66 o 
  -5  12  10       14.20       11.04      2.74 o 
  -4  12  10      245.44      249.87      7.21 o 
  -3  12  10       40.68       47.64      5.95 o 
  -2  12  10        1.63       -2.21      2.21 o 
  -1  12  10        3.38        6.10      2.60 o 
   0  12  10       62.26       63.64      4.02 o 
   1  12  10        5.42        5.84      2.06 o 
   2  12  10        0.02        2.81      1.91 o 
   3  12  10        2.18        4.25      1.87 o 
   4  12  10        2.04        2.54      1.95 o 
   5  12  10       61.71       67.86      3.42 o 
  -7  13  10        2.30        3.08      2.93 o 
  -6  13  10       14.17       13.65      3.13 o 
  -5  13  10        0.14       -1.71      2.38 o 
  -4  13  10       55.18       68.00      4.90 o 
  -3  13  10       92.97       99.43      5.64 o 
  -2  13  10      115.06      107.31      5.65 o 
  -1  13  10      106.57      111.81      6.57 o 
   0  13  10      164.63      173.72      6.65 o 
   1  13  10       70.44       76.26      4.07 o 
   2  13  10       12.68       12.59      2.42 o 
   3  13  10       23.62       26.61      3.88 o 
   4  13  10        3.33        3.73      1.92 o 
  -6  14  10        3.52        1.66      2.85 o 
  -5  14  10       97.13       95.00      5.63 o 
  -4  14  10      152.04      133.37      6.61 o 
  -3  14  10        0.72        1.88      2.73 o 
  -2  14  10        7.04       10.09      4.21 o 
  -1  14  10       67.40       65.50      4.83 o 
   0  14  10       15.77       13.28      2.97 o 
   1  14  10       97.78       96.67      4.66 o 
   2  14  10        2.21        2.80      2.22 o 
   3  14  10        2.71        6.65      2.20 o 
   4  14  10        2.97        7.93      2.63 o 
  -5  15  10       24.93       34.52      4.45 o 
  -4  15  10       38.27       43.37      4.64 o 
  -3  15  10       11.31       15.60      3.57 o 
  -2  15  10       17.39       14.95      3.38 o 
  -1  15  10      141.02      159.15      7.47 o 
   0  15  10      207.98      236.45      8.25 o 
   1  15  10       14.05       18.16      2.99 o 
   2  15  10       88.81       97.91      4.78 o 
   3  15  10        5.19        4.82      2.26 o 
  -4  16  10       80.70       80.61      6.03 o 
  -3  16  10        5.74        4.86      3.14 o 
  -2  16  10       13.51        6.11      3.24 o 
  -1  16  10       62.79       66.89      5.21 o 
   0  16  10        9.27       16.78      3.30 o 
   1  16  10        6.01        6.39      2.66 o 
  -2  17  10       73.64       77.78      8.62 o 
  -1  17  10        2.88        1.65      3.16 o 
  -9   0  11        2.53       -2.73      5.00 o 
  -7   0  11       16.13       17.15      3.02 o 
  -5   0  11       64.87       68.43      4.49 o 
  -3   0  11       45.77       51.92      3.17 o 
  -1   0  11        0.20        2.04      1.79 o 
   1   0  11      216.57      235.39      8.01 o 
   3   0  11       55.21       56.79      7.54 o 
   5   0  11        4.42        4.49      2.17 o 
   7   0  11        0.45        0.65      2.22 o 
 -10   1  11       21.84       10.95      5.70 o 
  -9   1  11       47.39       37.56      7.22 o 
  -8   1  11      387.27      380.35     10.95 o 
  -7   1  11       94.16       92.03      3.57 o 
  -6   1  11       56.64       56.19      2.90 o 
  -5   1  11        2.06        1.55      1.34 o 
  -4   1  11        8.04        6.25      1.42 o 
  -3   1  11       18.56       15.05      1.65 o 
  -2   1  11       36.64       37.43      2.34 o 
  -1   1  11        1.61        0.29      1.30 o 
   0   1  11       94.96      107.52      3.50 o 
   1   1  11      113.47      109.31      3.98 o 
   2   1  11      496.71      488.49      9.02 o 
   3   1  11        7.58        3.90      1.63 o 
   4   1  11       40.95       45.82      2.76 o 
   5   1  11       20.88       18.84      1.94 o 
   6   1  11       27.05       33.22      2.05 o 
   7   1  11       12.57       13.29      2.52 o 
 -10   2  11        0.26        2.81      4.49 o 
  -9   2  11        0.20       -1.81      2.98 o 
  -8   2  11        8.93        3.70      3.12 o 
  -7   2  11       42.76       38.94      3.02 o 
  -6   2  11        5.77        5.81      1.65 o 
  -5   2  11        0.76        1.35      1.27 o 
  -4   2  11        2.57        1.36      1.38 o 
  -3   2  11       24.33       25.53      2.12 o 
  -2   2  11       89.33       82.72      3.14 o 
  -1   2  11        9.76        8.83      1.62 o 
   0   2  11      148.87      138.52      4.17 o 
   1   2  11       54.15       59.49      2.78 o 
   2   2  11      227.90      216.34      4.91 o 
   3   2  11        0.02       -0.16      1.64 o 
   4   2  11       53.46       60.73      3.87 o 
   5   2  11       21.82       20.75      2.79 o 
   6   2  11      117.88      143.62      5.43 o 
   7   2  11       18.18       20.71      2.78 o 
 -10   3  11       21.83       22.61      4.26 o 
  -9   3  11       10.97        7.32      3.29 o 
  -8   3  11      210.94      194.95      7.94 o 
  -7   3  11       81.52       85.05      5.46 o 
  -6   3  11        0.40        1.96      1.51 o 
  -5   3  11       44.20       46.46      2.49 o 
  -4   3  11       17.39       18.50      1.94 o 
  -3   3  11       51.46       44.56      2.60 o 
  -2   3  11        3.11        2.04      1.46 o 
  -1   3  11       42.30       35.56      2.34 o 
   0   3  11       26.78       28.45      2.21 o 
   1   3  11        3.84        5.17      1.58 o 
   2   3  11      552.94      539.44      8.68 o 
   3   3  11        5.05        6.39      1.59 o 
   4   3  11       46.96       47.58      3.40 o 
   5   3  11        1.85        3.63      2.12 o 
   6   3  11      219.95      239.41      7.15 o 
   7   3  11        6.99        4.46      2.32 o 
 -10   4  11       17.38       20.63      4.26 o 
  -9   4  11        3.87        4.22      3.16 o 
  -8   4  11        0.04        0.74      2.97 o 
  -7   4  11       17.53       12.35      3.30 o 
  -6   4  11       29.84       34.97      2.39 o 
  -5   4  11        2.43        0.50      1.51 o 
  -4   4  11        4.74        6.18      1.73 o 
  -3   4  11      124.48      125.71      4.52 o 
  -2   4  11       37.30       38.97      2.49 o 
  -1   4  11       70.81       69.55      3.02 o 
   0   4  11        0.14        1.27      1.47 o 
   1   4  11        4.73        7.83      1.74 o 
   2   4  11       86.86       72.11      2.97 o 
   3   4  11        3.04        5.67      1.52 o 
   4   4  11        3.16        4.65      2.08 o 
   5   4  11       12.68       16.10      2.82 o 
   6   4  11       15.67       17.10      3.38 o 
  -9   5  11        0.67        4.23      3.11 o 
  -8   5  11        1.28       -0.31      2.95 o 
  -7   5  11        4.93        3.86      2.21 o 
  -6   5  11       14.62       19.80      2.57 o 
  -5   5  11       26.71       25.94      2.26 o 
  -4   5  11       84.44       82.82      3.65 o 
  -3   5  11       59.27       62.36      2.95 o 
  -2   5  11        2.81        4.58      1.61 o 
  -1   5  11       17.04       14.80      1.90 o 
   0   5  11        7.05        7.69      1.67 o 
   1   5  11      304.31      296.99      6.56 o 
   2   5  11        0.95        0.54      1.41 o 
   3   5  11       19.66       20.86      1.92 o 
   4   5  11        7.66       11.32      2.30 o 
   5   5  11       89.23       86.76      4.59 o 
   6   5  11        0.95        1.80      2.51 o 
  -9   6  11       14.98       14.37      3.79 o 
  -8   6  11       79.79       71.12      7.23 o 
  -7   6  11        2.69        3.14      2.35 o 
  -6   6  11        0.68       -1.88      1.88 o 
  -5   6  11       20.46       26.25      2.30 o 
  -4   6  11       13.35       13.09      2.22 o 
  -3   6  11      366.01      379.63      7.36 o 
  -2   6  11      181.06      184.90      4.73 o 
  -1   6  11       35.55       34.60      2.45 o 
   0   6  11       93.09       86.83      3.36 o 
   1   6  11      129.94      128.78      3.93 o 
   2   6  11       31.83       28.69      2.52 o 
   3   6  11       26.07       25.69      2.59 o 
   4   6  11        0.78       -1.67      1.87 o 
   5   6  11        0.54        0.01      2.12 o 
   6   6  11       13.55       18.78      3.55 o 
  -9   7  11      127.46      120.47      7.18 o 
  -8   7  11       22.15       23.15      4.12 o 
  -7   7  11        4.77        4.80      2.46 o 
  -6   7  11       19.37       17.72      2.80 o 
  -5   7  11       19.18       13.64      2.33 o 
  -4   7  11        0.50        3.53      1.95 o 
  -3   7  11      176.29      164.11      5.69 o 
  -2   7  11       46.89       38.88      2.73 o 
  -1   7  11       20.26       18.41      2.09 o 
   0   7  11       35.26       32.36      2.51 o 
   1   7  11      208.54      205.94      5.01 o 
   2   7  11       54.18       45.59      2.62 o 
   3   7  11       21.34       21.03      1.80 o 
   4   7  11       27.51       24.07      2.88 o 
   5   7  11        0.02        0.36      2.29 o 
   6   7  11        0.11        2.42      2.68 o 
  -9   8  11        0.58       -2.02      3.37 o 
  -8   8  11       41.68       49.18      4.45 o 
  -7   8  11       17.51       16.86      2.97 o 
  -6   8  11        7.40        3.76      2.90 o 
  -5   8  11       23.57       27.14      3.44 o 
  -4   8  11        8.23        7.38      2.05 o 
  -3   8  11       90.79      103.00      4.20 o 
  -2   8  11      286.23      300.43      6.58 o 
  -1   8  11        1.25        0.63      1.59 o 
   0   8  11      161.69      157.22      4.49 o 
   1   8  11      222.64      210.34      5.15 o 
   2   8  11      138.37      129.98      4.15 o 
   3   8  11        7.23        6.41      1.58 o 
   4   8  11        5.96        9.71      2.63 o 
   5   8  11        6.89        9.00      2.90 o 
   6   8  11        1.32        6.99      3.70 o 
  -8   9  11        7.97       10.71      3.03 o 
  -7   9  11        0.85       -0.13      2.37 o 
  -6   9  11       18.05       16.89      3.09 o 
  -5   9  11       60.55       60.74      4.56 o 
  -4   9  11        0.16        1.77      2.16 o 
  -3   9  11       62.12       54.61      3.38 o 
  -2   9  11        2.54        0.69      1.89 o 
  -1   9  11        8.08        5.49      1.79 o 
   0   9  11        0.10        1.53      1.61 o 
   1   9  11       44.15       51.64      3.45 o 
   2   9  11        1.29        4.73      1.67 o 
   3   9  11        4.58        2.44      1.56 o 
   4   9  11       85.17       75.28      5.14 o 
   5   9  11       15.49       18.85      3.61 o 
  -8  10  11       12.60       13.18      3.17 o 
  -7  10  11        0.05       -0.29      2.64 o 
  -6  10  11       41.04       39.37      4.22 o 
  -5  10  11       54.01       57.87      4.61 o 
  -4  10  11        0.03        0.41      2.45 o 
  -3  10  11       81.64       88.61      5.05 o 
  -2  10  11       10.63        9.84      2.49 o 
  -1  10  11        6.21        4.36      2.05 o 
   0  10  11       58.45       54.15      3.31 o 
   1  10  11       94.55       94.32      4.70 o 
   2  10  11       36.64       39.78      2.94 o 
   3  10  11       66.97       85.33      3.72 o 
   4  10  11        1.46        4.54      2.11 o 
   5  10  11       27.28       30.17      4.01 o 
  -7  11  11       13.42       13.62      3.57 o 
  -6  11  11        0.70        2.91      2.93 o 
  -5  11  11      167.88      146.16      6.60 o 
  -4  11  11      175.86      190.60      7.94 o 
  -3  11  11        4.24        7.10      2.82 o 
  -2  11  11       85.53       81.72      4.94 o 
  -1  11  11      100.66      113.33      5.07 o 
   0  11  11        5.32        6.86      2.26 o 
   1  11  11        4.46        3.51      1.97 o 
   2  11  11        0.36       -1.73      1.83 o 
   3  11  11       51.15       57.40      3.33 o 
   4  11  11       10.20        7.55      2.04 o 
  -7  12  11       40.82       42.44      4.80 o 
  -6  12  11       72.26       69.87      5.36 o 
  -5  12  11       21.00       20.42      3.76 o 
  -4  12  11        9.47        7.18      3.05 o 
  -3  12  11      176.96      171.87      9.28 o 
  -2  12  11       34.86       41.58      3.99 o 
  -1  12  11        0.73       -1.83      2.36 o 
   0  12  11        5.74        8.17      2.30 o 
   1  12  11       31.01       30.78      2.98 o 
   2  12  11        0.04        2.54      1.86 o 
   3  12  11       86.15       84.20      4.04 o 
   4  12  11        3.83        3.59      1.88 o 
  -6  13  11        7.15        7.13      3.46 o 
  -5  13  11       29.37       21.27      3.94 o 
  -4  13  11       19.36       14.63      3.52 o 
  -3  13  11        4.88        2.53      3.26 o 
  -2  13  11       44.59       47.65      4.39 o 
  -1  13  11        1.74        2.90      2.67 o 
   0  13  11        2.46        4.03      2.39 o 
   1  13  11        1.99        3.55      2.13 o 
   2  13  11        0.02       -0.75      2.01 o 
   3  13  11       17.49       11.34      2.46 o 
  -5  14  11       28.70       26.26      4.14 o 
  -4  14  11       22.97       29.57      4.41 o 
  -3  14  11       28.02       17.90      3.61 o 
  -2  14  11        3.28        1.73      2.82 o 
  -1  14  11      179.47      189.33      7.48 o 
   0  14  11       44.23       37.10      3.75 o 
   1  14  11        0.05       -1.89      2.03 o 
   2  14  11        6.45        4.21      2.29 o 
  -4  15  11        1.92       -0.89      3.15 o 
  -3  15  11       53.34       54.01      6.50 o 
  -2  15  11       11.46       13.70      3.96 o 
  -1  15  11       12.41       13.02      3.51 o 
   0  15  11        9.39        5.59      2.71 o 
   1  15  11        1.29        1.82      2.36 o 
  -8   0  12       26.12       17.73     10.40 o 
  -6   0  12       67.00       55.97      4.69 o 
  -4   0  12      369.74      367.45      8.49 o 
  -2   0  12      178.30      169.60      6.29 o 
   0   0  12       58.79       49.30      4.35 o 
   2   0  12      552.39      578.19     18.01 o 
   4   0  12        0.00       -0.88      2.09 o 
   6   0  12        4.81        2.45      2.31 o 
  -9   1  12        1.90        1.82      4.00 o 
  -8   1  12        2.25        1.20      2.48 o 
  -7   1  12        2.47        6.46      2.04 o 
  -6   1  12        0.68        5.01      1.95 o 
  -5   1  12        3.60        4.85      1.95 o 
  -4   1  12        5.44        5.29      1.74 o 
  -3   1  12        6.45        4.47      1.63 o 
  -2   1  12        1.83        3.09      1.60 o 
  -1   1  12        0.15        0.46      1.55 o 
   0   1  12       16.10       21.55      2.38 o 
   1   1  12      545.66      530.32      9.20 o 
   2   1  12       52.86       54.96      3.13 o 
   3   1  12        0.58        0.14      1.57 o 
   4   1  12        0.08        0.17      1.48 o 
   5   1  12       43.26       49.07      4.36 o 
   6   1  12        0.64        0.34      1.70 o 
  -9   2  12       93.74       96.12      8.15 o 
  -8   2  12       90.99      101.82      7.20 o 
  -7   2  12       15.15       10.96      2.37 o 
  -6   2  12        0.75        1.71      1.84 o 
  -5   2  12       11.12        5.64      1.70 o 
  -4   2  12       48.40       42.39      3.61 o 
  -3   2  12       81.09       84.81      3.34 o 
  -2   2  12        3.98        4.67      1.63 o 
  -1   2  12      112.33      117.55      3.84 o 
   0   2  12       33.50       43.40      3.23 o 
   1   2  12       69.87       70.16      3.16 o 
   2   2  12      174.50      176.95      4.82 o 
   3   2  12       45.64       48.61      3.52 o 
   4   2  12       45.53       49.63      2.67 o 
   5   2  12       67.81       74.37      3.54 o 
   6   2  12        6.37       11.58      3.62 o 
  -9   3  12      100.86      103.66     12.34 o 
  -8   3  12       41.70       52.82      4.90 o 
  -7   3  12       35.06       31.53      4.21 o 
  -6   3  12        0.01       -1.71      1.71 o 
  -5   3  12       16.28       16.06      2.03 o 
  -4   3  12      150.77      142.64      4.20 o 
  -3   3  12        0.94       -0.66      1.57 o 
  -2   3  12       32.56       25.43      2.30 o 
  -1   3  12       95.81       84.49      3.39 o 
   0   3  12       42.47       45.22      2.74 o 
   1   3  12       18.31       19.74      2.72 o 
   2   3  12        3.01        4.84      1.69 o 
   3   3  12       46.68       47.13      2.74 o 
   4   3  12       10.03        6.28      1.62 o 
   5   3  12       43.34       41.01      3.81 o 
   6   3  12        0.06        3.48      2.57 o 
  -9   4  12      169.18      138.97      9.36 o 
  -8   4  12       54.33       55.46      8.85 o 
  -7   4  12        5.14        1.56      3.58 o 
  -6   4  12        8.67        8.39      2.07 o 
  -5   4  12      147.78      142.54      5.26 o 
  -4   4  12        0.06        1.57      1.99 o 
  -3   4  12      211.99      219.24      5.21 o 
  -2   4  12      125.78      130.40      4.41 o 
  -1   4  12       49.01       41.65      3.25 o 
   0   4  12      204.88      219.71      5.26 o 
   1   4  12      476.10      479.19      8.30 o 
   2   4  12        3.69        1.57      1.58 o 
   3   4  12        2.79        3.34      1.49 o 
   4   4  12        0.20        1.57      2.15 o 
   5   4  12        2.43        2.77      2.46 o 
  -9   5  12      188.74      213.46     11.35 o 
  -8   5  12        5.13        5.50      4.23 o 
  -7   5  12       62.02       59.92      6.36 o 
  -6   5  12       57.77       52.48      4.16 o 
  -5   5  12       23.78       25.71      2.43 o 
  -4   5  12      169.49      169.51      4.71 o 
  -3   5  12        3.27        1.97      1.63 o 
  -2   5  12       15.46       13.20      2.45 o 
  -1   5  12       32.57       32.19      2.49 o 
   0   5  12       31.13       33.57      2.52 o 
   1   5  12       14.95       16.12      2.09 o 
   2   5  12       56.71       60.58      2.92 o 
   3   5  12        0.59        1.18      1.42 o 
   4   5  12       13.57       10.74      2.95 o 
   5   5  12        2.29        3.95      2.56 o 
  -8   6  12        3.32        6.41      4.33 o 
  -7   6  12        8.89       13.03      4.20 o 
  -6   6  12       11.51        7.47      2.84 o 
  -5   6  12        0.12        0.09      1.87 o 
  -4   6  12        1.06        2.95      1.73 o 
  -3   6  12       35.43       35.14      2.64 o 
  -2   6  12       12.71       14.96      2.06 o 
  -1   6  12       22.15       24.36      2.38 o 
   0   6  12       70.25       65.53      3.18 o 
   1   6  12      175.34      168.28      4.69 o 
   2   6  12       74.23       61.14      2.94 o 
   3   6  12        4.36        7.81      1.52 o 
   4   6  12      112.61      129.26      5.33 o 
   5   6  12       58.92       79.20      6.11 o 
  -8   7  12       44.99       51.62      6.41 o 
  -7   7  12       19.98       15.00      3.75 o 
  -6   7  12      112.91      121.25      7.21 o 
  -5   7  12       46.99       45.64      4.45 o 
  -4   7  12        4.56        0.79      1.74 o 
  -3   7  12      141.29      144.40      4.68 o 
  -2   7  12        7.07       11.85      2.03 o 
  -1   7  12        1.65        4.36      1.82 o 
   0   7  12       51.65       57.98      3.56 o 
   1   7  12       31.02       30.56      2.74 o 
   2   7  12        6.86        7.11      1.77 o 
   3   7  12       10.78       14.95      1.80 o 
   4   7  12        4.79        6.41      2.45 o 
   5   7  12        0.62        0.95      2.59 o 
  -8   8  12        0.09       -2.73      3.94 o 
  -7   8  12       22.92       30.25      3.99 o 
  -6   8  12       24.02       16.98      3.39 o 
  -5   8  12        0.79        0.76      2.60 o 
  -4   8  12       19.30       17.83      2.56 o 
  -3   8  12      111.00      123.64      4.45 o 
  -2   8  12        2.49        1.30      1.77 o 
  -1   8  12      138.06      136.70      4.43 o 
   0   8  12       11.67        8.90      1.90 o 
   1   8  12       75.58       68.73      3.35 o 
   2   8  12       25.18       18.63      2.10 o 
   3   8  12        5.67        4.79      1.65 o 
   4   8  12        1.54        4.91      2.60 o 
  -7   9  12      180.55      182.52      7.50 o 
  -6   9  12        7.10       10.59      3.17 o 
  -5   9  12       48.85       48.51      4.89 o 
  -4   9  12       34.64       39.99      4.33 o 
  -3   9  12      144.43      145.69      5.13 o 
  -2   9  12       20.97       14.67      2.24 o 
  -1   9  12       92.31       94.51      3.90 o 
   0   9  12       23.04       18.13      2.27 o 
   1   9  12       15.89       17.55      2.24 o 
   2   9  12        0.15        0.19      1.65 o 
   3   9  12       54.21       66.82      4.82 o 
   4   9  12       18.83       34.46      4.15 o 
  -7  10  12        1.62        3.09      3.09 o 
  -6  10  12        1.18       -1.02      2.84 o 
  -5  10  12       35.27       28.18      3.85 o 
  -4  10  12      142.46      161.36      6.91 o 
  -3  10  12       38.02       38.34      3.66 o 
  -2  10  12       78.39       82.23      4.33 o 
  -1  10  12        3.97        4.79      2.02 o 
   0  10  12        9.19        9.57      2.32 o 
   1  10  12       43.53       39.98      3.18 o 
   2  10  12       29.07       28.19      2.81 o 
   3  10  12       74.69       87.83      5.35 o 
  -6  11  12       17.44       10.91      3.56 o 
  -5  11  12        0.83        1.11      2.91 o 
  -4  11  12        0.65        2.30      2.85 o 
  -3  11  12      100.33       87.58      5.41 o 
  -2  11  12       25.93       21.83      3.12 o 
  -1  11  12       10.34        7.27      2.40 o 
   0  11  12      156.53      167.42      5.78 o 
   1  11  12        0.19       -0.27      1.95 o 
   2  11  12        4.79        8.11      2.28 o 
   3  11  12        0.90        1.35      1.85 o 
  -6  12  12       31.57       37.87     11.73 o 
  -5  12  12        8.95        0.39      2.95 o 
  -4  12  12       21.22       22.51      3.65 o 
  -3  12  12        0.07        0.54      2.84 o 
  -2  12  12        1.94        3.96      2.82 o 
  -1  12  12       33.26       29.30      3.28 o 
   0  12  12        2.22        5.04      2.23 o 
   1  12  12        1.20        1.74      2.16 o 
   2  12  12       25.70       28.61      4.52 o 
  -4  13  12       45.80       45.94      5.54 o 
  -3  13  12      143.76      158.71      7.28 o 
  -2  13  12      182.01      210.33      7.99 o 
  -1  13  12        6.08        4.08      2.59 o 
   0  13  12        0.89        0.82      2.31 o 
   1  13  12        7.36       11.91      2.56 o 
  -3  14  12       25.43       22.78      5.62 o 
  -2  14  12       37.00       43.48      5.13 o 
  -1  14  12       16.57       13.84      3.22 o 
  -7   0  13        2.10        3.89      3.23 o 
  -5   0  13       26.45       24.65      3.93 o 
  -3   0  13       28.34       23.35      4.12 o 
  -1   0  13        6.51        5.46      2.88 o 
   1   0  13       68.43       64.07      5.01 o 
   3   0  13        7.53        7.47      2.88 o 
   5   0  13       33.06       32.28      3.78 o 
  -8   1  13        7.61       14.46      4.72 o 
  -7   1  13        4.93        5.67      2.80 o 
  -6   1  13        0.27        0.07      1.98 o 
  -5   1  13        3.28        1.90      1.94 o 
  -4   1  13       88.59       91.11      4.50 o 
  -3   1  13        2.69        2.06      1.62 o 
  -2   1  13       22.09       24.91      2.33 o 
  -1   1  13      134.56      133.26      4.59 o 
   0   1  13      163.43      159.29      4.88 o 
   1   1  13       10.30        7.41      2.12 o 
   2   1  13        4.67        4.37      1.94 o 
   3   1  13       32.68       34.26      3.62 o 
   4   1  13        8.14       11.23      2.03 o 
   5   1  13       90.82       98.68      7.70 o 
  -8   2  13        1.17        0.87      2.87 o 
  -7   2  13       40.10       38.22      5.29 o 
  -6   2  13       17.36       21.78      2.75 o 
  -5   2  13        6.36        6.91      2.22 o 
  -4   2  13      101.70      100.91      3.75 o 
  -3   2  13        2.70        2.08      1.69 o 
  -2   2  13       18.69       18.37      2.18 o 
  -1   2  13       31.91       37.23      2.70 o 
   0   2  13       75.68       80.90      3.53 o 
   1   2  13       68.71       64.49      3.37 o 
   2   2  13       73.58       79.76      4.21 o 
   3   2  13        7.39       12.09      2.12 o 
   4   2  13        0.92        2.14      1.71 o 
  -8   3  13        3.58        7.44      3.06 o 
  -7   3  13        7.25        6.60      3.21 o 
  -6   3  13        6.39        5.15      2.14 o 
  -5   3  13       12.68       13.09      2.72 o 
  -4   3  13        4.00        5.92      1.91 o 
  -3   3  13       15.79       14.74      2.15 o 
  -2   3  13       18.20       11.93      2.33 o 
  -1   3  13       56.45       57.48      3.10 o 
   0   3  13      387.10      387.77      7.48 o 
   1   3  13        6.69        6.12      1.82 o 
   2   3  13       10.07        9.81      1.96 o 
   3   3  13        6.21        5.48      1.89 o 
   4   3  13       99.54      118.55      4.02 o 
  -8   4  13       94.77       98.20      6.65 o 
  -7   4  13       12.38       11.45      3.22 o 
  -6   4  13        0.62        5.25      2.68 o 
  -5   4  13       35.60       40.64      2.74 o 
  -4   4  13      381.38      361.58      7.18 o 
  -3   4  13       77.22       72.85      3.39 o 
  -2   4  13       18.43       17.89      2.22 o 
  -1   4  13        6.83        8.09      1.97 o 
   0   4  13        2.66        3.51      1.82 o 
   1   4  13        5.38        6.76      1.90 o 
   2   4  13       24.32       26.66      2.42 o 
   3   4  13        4.32        5.88      1.80 o 
   4   4  13       10.06       14.12      3.14 o 
  -8   5  13       16.58       15.51      4.94 o 
  -7   5  13        2.10        3.21      3.20 o 
  -6   5  13        4.56        3.48      3.87 o 
  -5   5  13       38.52       38.65      2.83 o 
  -4   5  13        0.36       -0.64      1.72 o 
  -3   5  13        5.02        9.24      2.04 o 
  -2   5  13        0.10        0.10      1.68 o 
  -1   5  13       59.07       51.87      4.53 o 
   0   5  13       30.87       33.24      3.12 o 
   1   5  13        8.69        9.17      2.17 o 
   2   5  13       20.17       26.46      2.32 o 
   3   5  13       48.66       59.73      2.98 o 
   4   5  13        0.15        1.04      2.41 o 
  -7   6  13        3.68        2.29      4.12 o 
  -6   6  13        4.31        2.96      3.15 o 
  -5   6  13       59.82       53.80      3.79 o 
  -4   6  13       96.91       97.47      5.32 o 
  -3   6  13      123.30      132.10      4.45 o 
  -2   6  13       39.45       37.14      2.86 o 
  -1   6  13       26.03       24.56      2.56 o 
   0   6  13        2.74        2.16      1.75 o 
   1   6  13       35.43       31.74      2.64 o 
   2   6  13       29.20       30.59      2.46 o 
   3   6  13        4.36        3.63      1.70 o 
   4   6  13        2.48        0.04      2.50 o 
  -7   7  13        6.41        6.56      4.38 o 
  -6   7  13        2.41        1.07      3.25 o 
  -5   7  13        0.46        0.26      2.38 o 
  -4   7  13       19.77       17.10      2.32 o 
  -3   7  13       43.85       46.22      3.21 o 
  -2   7  13        8.15        4.58      1.93 o 
  -1   7  13        9.15        9.17      2.09 o 
   0   7  13       48.68       43.91      3.04 o 
   1   7  13       15.87       14.42      2.19 o 
   2   7  13        3.23        2.05      1.72 o 
   3   7  13        3.28        1.54      1.61 o 
  -7   8  13        8.15        6.80      4.91 o 
  -6   8  13       18.48       18.66      3.90 o 
  -5   8  13        4.18        3.26      2.87 o 
  -4   8  13        1.24       -2.27      2.34 o 
  -3   8  13        2.00        3.43      1.92 o 
  -2   8  13        0.48       -1.77      1.77 o 
  -1   8  13      215.70      224.42      5.84 o 
   0   8  13      133.19      135.46      4.59 o 
   1   8  13       59.80       69.69      3.46 o 
   2   8  13       34.20       35.69      2.97 o 
   3   8  13       29.88       37.68      2.54 o 
  -6   9  13        5.77        5.94      3.20 o 
  -5   9  13       15.51       14.63      3.49 o 
  -4   9  13        2.07        4.86      2.57 o 
  -3   9  13        6.28        2.42      2.00 o 
  -2   9  13        0.01       -1.84      1.84 o 
  -1   9  13        1.84        0.63      2.31 o 
   0   9  13        7.42        8.49      2.17 o 
   1   9  13        5.15       12.36      2.20 o 
   2   9  13       19.65       21.70      2.61 o 
  -5  10  13       55.63       58.77      4.92 o 
  -4  10  13        4.74        6.30      3.11 o 
  -3  10  13       19.58       20.17      3.00 o 
  -2  10  13       13.59       12.35      2.58 o 
  -1  10  13      165.06      157.51      5.50 o 
   0  10  13      110.63      107.54      4.63 o 
   1  10  13       29.36       26.24      2.86 o 
   2  10  13        2.96        1.88      2.55 o 
  -4  11  13       73.17       78.39      5.53 o 
  -3  11  13       14.12       10.11      3.89 o 
  -2  11  13        2.63        2.14      2.29 o 
  -1  11  13       40.99       38.28      3.62 o 
   0  11  13        0.03        2.79      2.22 o 
   1  11  13        2.38        4.14      2.32 o 
  -3  12  13       28.66       29.89      3.67 o 
  -2  12  13       62.85       65.41      4.50 o 
  -1  12  13        2.97        2.01      2.41 o 
  -6   0  14        0.00       -0.12      2.88 o 
  -4   0  14        0.98       -0.32      2.74 o 
  -2   0  14      221.66      224.94     11.93 o 
   0   0  14      576.95      612.11     22.94 o 
   2   0  14        0.96        1.16      2.80 o 
  -7   1  14       23.93       20.43      3.64 o 
  -6   1  14       18.83       18.76      2.90 o 
  -5   1  14      107.87       94.62      4.88 o 
  -4   1  14        0.92        2.77      2.08 o 
  -3   1  14        1.28        0.83      1.94 o 
  -2   1  14       39.92       38.83      3.11 o 
  -1   1  14      111.39      103.74      4.61 o 
   0   1  14        0.94        4.70      2.24 o 
   1   1  14        6.36        3.26      2.13 o 
   2   1  14       14.05       17.27      2.69 o 
   3   1  14        2.56       -0.42      1.85 o 
  -7   2  14       15.51       15.83      3.48 o 
  -6   2  14       25.31       22.37      2.97 o 
  -5   2  14        6.24       13.81      2.57 o 
  -4   2  14        0.70        0.95      2.11 o 
  -3   2  14        8.44        6.81      1.97 o 
  -2   2  14        1.36        0.49      1.73 o 
  -1   2  14        0.68        1.85      1.82 o 
   0   2  14      285.18      290.55      6.91 o 
   1   2  14       45.34       49.07      3.42 o 
   2   2  14        5.24        5.71      2.12 o 
   3   2  14        5.28        1.40      1.99 o 
  -7   3  14        4.04        0.81      2.83 o 
  -6   3  14        1.79        3.69      2.85 o 
  -5   3  14        0.11        0.51      1.99 o 
  -4   3  14       12.71       12.61      2.37 o 
  -3   3  14        1.79       -1.68      1.68 o 
  -2   3  14        7.12        4.48      1.92 o 
  -1   3  14       49.75       52.15      3.25 o 
   0   3  14       38.55       40.38      2.93 o 
   1   3  14       23.14       26.83      2.68 o 
   2   3  14        0.03        2.46      1.92 o 
   3   3  14        2.42        0.83      1.97 o 
  -7   4  14       14.03        6.93      6.03 o 
  -6   4  14       11.52       12.31      3.24 o 
  -5   4  14       26.40       26.24      3.07 o 
  -4   4  14       18.72       15.71      2.33 o 
  -3   4  14        1.52        2.75      1.82 o 
  -2   4  14       36.94       37.66      3.51 o 
  -1   4  14      146.18      151.37      5.03 o 
   0   4  14       12.07       10.23      2.12 o 
   1   4  14       15.18       14.53      2.23 o 
   2   4  14        1.99        2.76      1.95 o 
   3   4  14        1.34        1.56      2.19 o 
  -6   5  14        0.09       -0.38      2.79 o 
  -5   5  14       44.67       28.61      3.95 o 
  -4   5  14        9.13        8.82      2.11 o 
  -3   5  14       22.28       25.35      2.57 o 
  -2   5  14        5.16        6.04      2.08 o 
  -1   5  14        4.73        2.88      1.97 o 
   0   5  14       42.51       40.87      3.01 o 
   1   5  14       11.72       12.20      2.20 o 
   2   5  14       17.23       21.10      2.44 o 
  -6   6  14        3.24        6.36      3.21 o 
  -5   6  14        2.03        5.09      2.71 o 
  -4   6  14        8.07        9.55      2.25 o 
  -3   6  14        0.56       -0.28      1.80 o 
  -2   6  14       31.42       35.76      3.38 o 
  -1   6  14      149.70      153.05      4.96 o 
   0   6  14        3.10        0.61      1.81 o 
   1   6  14        0.44        2.89      1.95 o 
   2   6  14        7.55        6.20      2.01 o 
  -5   7  14      167.06      178.12      6.36 o 
  -4   7  14       73.30       81.74      4.59 o 
  -3   7  14        1.75        2.62      2.05 o 
  -2   7  14      102.03      118.23      4.50 o 
  -1   7  14       65.85       60.17      3.92 o 
   0   7  14        5.13        1.69      1.91 o 
   1   7  14       20.11       25.80      2.70 o 
  -5   8  14        0.00        2.99      2.60 o 
  -4   8  14       62.28       61.58      4.26 o 
  -3   8  14        4.51        4.10      2.08 o 
  -2   8  14        4.66        5.58      2.22 o 
  -1   8  14       68.43       64.69      3.64 o 
   0   8  14        5.52        6.34      2.10 o 
   1   8  14      118.65      112.76      4.45 o 
  -4   9  14        0.00        0.82      2.44 o 
  -3   9  14        2.65        3.38      2.49 o 
  -2   9  14        6.94        9.67      2.37 o 
  -1   9  14       68.17       75.42      3.98 o 
   0   9  14       49.62       54.04      3.50 o 
  -5   0  15       12.84       11.12      3.93 o 
  -3   0  15       42.11       43.91      5.75 o 
  -1   0  15      403.59      401.88     15.33 o 
   1   0  15       70.23       64.45      7.03 o 
  -5   1  15        0.66        0.39      2.37 o 
  -4   1  15        6.68        5.99      2.46 o 
  -3   1  15       16.52       13.45      2.70 o 
  -2   1  15        2.58        2.17      2.18 o 
  -1   1  15        9.65       13.58      2.77 o 
   0   1  15       37.41       34.18      3.37 o 
   1   1  15        6.08        9.22      2.38 o 
  -5   2  15        2.20        0.99      2.35 o 
  -4   2  15        8.25        6.03      2.43 o 
  -3   2  15        0.06        0.04      2.14 o 
  -2   2  15       30.08       27.69      2.95 o 
  -1   2  15       47.43       48.40      3.78 o 
   0   2  15       35.14       29.82      3.20 o 
   1   2  15        4.84        5.08      2.29 o 
  -5   3  15        0.01       -0.60      2.29 o 
  -4   3  15        0.01       -2.20      2.20 o 
  -3   3  15        5.51        7.50      2.31 o 
  -2   3  15      103.40       99.18      4.26 o 
  -1   3  15       56.60       62.91      3.67 o 
   0   3  15        1.34        6.00      2.25 o 
   1   3  15       22.21       26.67      8.53 o 
  -4   4  15        0.01        2.13      2.27 o 
  -3   4  15       28.08       36.06      3.05 o 
  -2   4  15       24.32       26.91      2.81 o 
  -1   4  15       21.62       26.20      2.74 o 
   0   4  15        5.95        6.14      2.10 o 
  -4   5  15       57.74       58.67      4.14 o 
  -3   5  15        1.58        1.77      2.05 o 
  -2   5  15       68.98       70.26      4.12 o 
  -1   5  15       65.38       68.08      3.79 o 
   0   5  15       18.33       25.74      5.89 o 
  -3   6  15        1.22        5.74      4.86 o 
  -2   6  15       45.58       50.38      3.53 o 
  -1   6  15       21.67       19.84      5.76 o 
                                                 
